# Supplementary material for: A Methanogenic Consortium Was Active and Exhibited Long-Term Survival in an Extremely Acidified Thermophilic Bioreactor
Source: Front Microbiol. 2019 Nov 26;10:2757. doi: 10.3389/fmicb.2019.02757 (PMC6988822; doi:10.3389/fmicb.2019.02757)
Supplement: Supplementary file 2 [file Data_Sheet_2.xlsx]

## Sheet: mgmt_joined_all_genefamilies
Table S5. Details of contribution of the microbes to the overexpressed genes at the community and species level.
# Gene Family	mg_normalized_genefamilies_Abundance(RPKs)	mt_normalized_genefamilies_Abundance(RPKs)	relative_expression
UNMAPPED	0	0	0
UNGROUPED	1.39859e+06	612684	948412
UNGROUPED|g__Anaerobaculum.s__Anaerobaculum_hydrogeniformans	58533.3	45047.2	87367.6
UNGROUPED|g__Anaerobaculum.s__Anaerobaculum_mobile	5133.24	5031.27	4139.31
UNGROUPED|g__Coprothermobacter.s__Coprothermobacter_proteolyticus	795239	311108	376.48
UNGROUPED|g__Methanothermobacter.s__Methanothermobacter_thermautotrophicus	146859	11810.9	283.383
UNGROUPED|g__Thermacetogenium.s__Thermacetogenium_phaeum	59416	95891.5	36926
UNGROUPED|unclassified	333405	143796	856026
# Gene Family in stratified details
K03042: DNA-directed RNA polymerase subunit A" [EC:2.7.7.6]|unclassified	461.122	37.438	0.263
K03042: DNA-directed RNA polymerase subunit A" [EC:2.7.7.6]	461.122	37.438	0.263
K03045: DNA-directed RNA polymerase subunit B" [EC:2.7.7.6]|unclassified	162.691	0.136	0.002
K03045: DNA-directed RNA polymerase subunit B" [EC:2.7.7.6]	162.691	0.136	0.002
K00003: homoserine dehydrogenase [EC:1.1.1.3]	1268.79	125.292	5.2
K00003: homoserine dehydrogenase [EC:1.1.1.3]|g__Anaerobaculum.s__Anaerobaculum_mobile	12.914	0.136	0.027
K00003: homoserine dehydrogenase [EC:1.1.1.3]|g__Methanothermobacter.s__Methanothermobacter_thermautotrophicus	176.603	8.733	0.252
K00003: homoserine dehydrogenase [EC:1.1.1.3]|g__Thermacetogenium.s__Thermacetogenium_phaeum	43.482	31.245	1.823
K00003: homoserine dehydrogenase [EC:1.1.1.3]|unclassified	1035.79	85.178	6.747
K00004: (R,R)-butanediol dehydrogenase / meso-butanediol dehydrogenase / diacetyl reductase [EC:1.1.1.4 1.1.1.- 1.1.1.303]	3.834	0.136	0.09
K00004: (R,R)-butanediol dehydrogenase / meso-butanediol dehydrogenase / diacetyl reductase [EC:1.1.1.4 1.1.1.- 1.1.1.303]|g__Thermacetogenium.s__Thermacetogenium_phaeum	3.834	0.136	0.09
K00005: glycerol dehydrogenase [EC:1.1.1.6]	25.149	5.699	0.575
K00005: glycerol dehydrogenase [EC:1.1.1.6]|g__Anaerobaculum.s__Anaerobaculum_mobile	10.739	0.136	0.032
K00005: glycerol dehydrogenase [EC:1.1.1.6]|unclassified	14.41	5.562	0.979
K00012: UDPglucose 6-dehydrogenase [EC:1.1.1.22]	597.222	76.393	7.636
K00012: UDPglucose 6-dehydrogenase [EC:1.1.1.22]|g__Anaerobaculum.s__Anaerobaculum_hydrogeniformans	5.718	12.252	5.435
K00012: UDPglucose 6-dehydrogenase [EC:1.1.1.22]|g__Anaerobaculum.s__Anaerobaculum_mobile	3.854	6.66	4.384
K00012: UDPglucose 6-dehydrogenase [EC:1.1.1.22]|g__Coprothermobacter.s__Coprothermobacter_proteolyticus	560.488	20.993	0.095
K00012: UDPglucose 6-dehydrogenase [EC:1.1.1.22]|g__Thermacetogenium.s__Thermacetogenium_phaeum	8.241	5.547	1.707
K00012: UDPglucose 6-dehydrogenase [EC:1.1.1.22]|unclassified	18.922	30.942	6.436
K00013: histidinol dehydrogenase [EC:1.1.1.23]	678.425	14.927	0.779
K00013: histidinol dehydrogenase [EC:1.1.1.23]|g__Thermacetogenium.s__Thermacetogenium_phaeum	49.982	14.518	0.737
K00013: histidinol dehydrogenase [EC:1.1.1.23]|unclassified	628.443	0.409	0.042
K00014: shikimate dehydrogenase [EC:1.1.1.25]	187.927	35.453	1.697
K00014: shikimate dehydrogenase [EC:1.1.1.25]|g__Anaerobaculum.s__Anaerobaculum_hydrogeniformans	9.757	4.96	1.289
K00014: shikimate dehydrogenase [EC:1.1.1.25]|g__Anaerobaculum.s__Anaerobaculum_mobile	11.362	3.347	0.747
K00014: shikimate dehydrogenase [EC:1.1.1.25]|g__Methanothermobacter.s__Methanothermobacter_thermautotrophicus	93.934	11.393	0.308
K00014: shikimate dehydrogenase [EC:1.1.1.25]|g__Thermacetogenium.s__Thermacetogenium_phaeum	55.004	9.283	0.428
K00014: shikimate dehydrogenase [EC:1.1.1.25]|unclassified	17.87	6.47	0.918
K00021: hydroxymethylglutaryl-CoA reductase (NADPH) [EC:1.1.1.34]	109.236	2.26	0.052
K00021: hydroxymethylglutaryl-CoA reductase (NADPH) [EC:1.1.1.34]|g__Methanothermobacter.s__Methanothermobacter_thermautotrophicus	109.236	2.26	0.052
K00024: malate dehydrogenase [EC:1.1.1.37]	1313.5	103.212	0.517
K00024: malate dehydrogenase [EC:1.1.1.37]|g__Methanothermobacter.s__Methanothermobacter_thermautotrophicus	99.027	2.886	0.074
K00024: malate dehydrogenase [EC:1.1.1.37]|unclassified	1214.47	100.326	0.513
K00027: malate dehydrogenase (oxaloacetate-decarboxylating) [EC:1.1.1.38]	1884.21	123.973	80.637
K00027: malate dehydrogenase (oxaloacetate-decarboxylating) [EC:1.1.1.38]|g__Anaerobaculum.s__Anaerobaculum_hydrogeniformans	36.992	22.256	1.526
K00027: malate dehydrogenase (oxaloacetate-decarboxylating) [EC:1.1.1.38]|g__Anaerobaculum.s__Anaerobaculum_mobile	2.891	1.058	0.928
K00027: malate dehydrogenase (oxaloacetate-decarboxylating) [EC:1.1.1.38]|g__Coprothermobacter.s__Coprothermobacter_proteolyticus	1398.02	49.613	0.09
K00027: malate dehydrogenase (oxaloacetate-decarboxylating) [EC:1.1.1.38]|g__Thermacetogenium.s__Thermacetogenium_phaeum	119.616	28.724	1.353
K00027: malate dehydrogenase (oxaloacetate-decarboxylating) [EC:1.1.1.38]|unclassified	326.696	22.321	79.429
K00030: isocitrate dehydrogenase (NAD+) [EC:1.1.1.41]	151.977	110.289	1.841
K00030: isocitrate dehydrogenase (NAD+) [EC:1.1.1.41]|g__Thermacetogenium.s__Thermacetogenium_phaeum	91.881	102.544	2.831
K00030: isocitrate dehydrogenase (NAD+) [EC:1.1.1.41]|unclassified	60.096	7.745	0.327
K00031: isocitrate dehydrogenase [EC:1.1.1.42]	1044.04	153.65	0.462
K00031: isocitrate dehydrogenase [EC:1.1.1.42]|unclassified	1044.04	153.65	0.462
K00040: fructuronate reductase [EC:1.1.1.57]	37.434	0.136	0.009
K00040: fructuronate reductase [EC:1.1.1.57]|g__Anaerobaculum.s__Anaerobaculum_mobile	37.434	0.136	0.009
K00041: tagaturonate reductase [EC:1.1.1.58]	21.214	1.843	0.22
K00041: tagaturonate reductase [EC:1.1.1.58]|g__Anaerobaculum.s__Anaerobaculum_mobile	7.191	1.706	0.602
K00041: tagaturonate reductase [EC:1.1.1.58]|unclassified	14.023	0.136	0.025
K00046: gluconate 5-dehydrogenase	238.73	0.136	0.001
K00046: gluconate 5-dehydrogenase|unclassified	238.73	0.136	0.001
K00052: 3-isopropylmalate dehydrogenase [EC:1.1.1.85]	1173.78	167.054	1.267
K00052: 3-isopropylmalate dehydrogenase [EC:1.1.1.85]|g__Thermacetogenium.s__Thermacetogenium_phaeum	81.436	12.277	0.382
K00052: 3-isopropylmalate dehydrogenase [EC:1.1.1.85]|unclassified	1092.34	154.777	1.008
K00053: ketol-acid reductoisomerase [EC:1.1.1.86]	1242.8	127.342	0.626
K00053: ketol-acid reductoisomerase [EC:1.1.1.86]|g__Anaerobaculum.s__Anaerobaculum_mobile	13.267	0.136	0.026
K00053: ketol-acid reductoisomerase [EC:1.1.1.86]|g__Thermacetogenium.s__Thermacetogenium_phaeum	42.849	5.477	0.324
K00053: ketol-acid reductoisomerase [EC:1.1.1.86]|unclassified	1186.68	121.728	0.39
K00057: glycerol-3-phosphate dehydrogenase (NAD(P)+) [EC:1.1.1.94]	116.395	6.803	0.466
K00057: glycerol-3-phosphate dehydrogenase (NAD(P)+) [EC:1.1.1.94]|g__Methanothermobacter.s__Methanothermobacter_thermautotrophicus	79.735	0.136	0.004
K00057: glycerol-3-phosphate dehydrogenase (NAD(P)+) [EC:1.1.1.94]|g__Thermacetogenium.s__Thermacetogenium_phaeum	33.374	6.53	0.496
K00057: glycerol-3-phosphate dehydrogenase (NAD(P)+) [EC:1.1.1.94]|unclassified	3.286	0.136	0.105
K00058: D-3-phosphoglycerate dehydrogenase [EC:1.1.1.95]	985.647	181.302	2.557
K00058: D-3-phosphoglycerate dehydrogenase [EC:1.1.1.95]|g__Anaerobaculum.s__Anaerobaculum_mobile	63.307	23.1	1.652
K00058: D-3-phosphoglycerate dehydrogenase [EC:1.1.1.95]|g__Thermacetogenium.s__Thermacetogenium_phaeum	69.22	3.851	0.141
K00058: D-3-phosphoglycerate dehydrogenase [EC:1.1.1.95]|unclassified	853.12	154.351	1.215
K00059: 3-oxoacyl-[acyl-carrier protein] reductase [EC:1.1.1.100]	2340.06	107.845	3.934
K00059: 3-oxoacyl-[acyl-carrier protein] reductase [EC:1.1.1.100]|g__Anaerobaculum.s__Anaerobaculum_mobile	11.196	3.826	0.867
K00059: 3-oxoacyl-[acyl-carrier protein] reductase [EC:1.1.1.100]|g__Coprothermobacter.s__Coprothermobacter_proteolyticus	1957.29	48.595	0.099
K00059: 3-oxoacyl-[acyl-carrier protein] reductase [EC:1.1.1.100]|g__Thermacetogenium.s__Thermacetogenium_phaeum	22.947	6.36	0.703
K00059: 3-oxoacyl-[acyl-carrier protein] reductase [EC:1.1.1.100]|unclassified	348.623	49.063	5.128
K00060: threonine 3-dehydrogenase [EC:1.1.1.103]	1141.17	186.925	0.415
K00060: threonine 3-dehydrogenase [EC:1.1.1.103]|unclassified	1141.17	186.925	0.415
K00067: dTDP-4-dehydrorhamnose reductase [EC:1.1.1.133]	121.551	0.136	0.003
K00067: dTDP-4-dehydrorhamnose reductase [EC:1.1.1.133]|g__Methanothermobacter.s__Methanothermobacter_thermautotrophicus	121.551	0.136	0.003
K00075: UDP-N-acetylmuramate dehydrogenase [EC:1.3.1.98]	1024.43	70.656	0.497
K00075: UDP-N-acetylmuramate dehydrogenase [EC:1.3.1.98]|g__Coprothermobacter.s__Coprothermobacter_proteolyticus	968.085	64.232	0.168
K00075: UDP-N-acetylmuramate dehydrogenase [EC:1.3.1.98]|g__Thermacetogenium.s__Thermacetogenium_phaeum	42.231	6.151	0.369
K00075: UDP-N-acetylmuramate dehydrogenase [EC:1.3.1.98]|unclassified	14.115	0.273	0.1
K00077: 2-dehydropantoate 2-reductase [EC:1.1.1.169]	4.942	0.136	0.07
K00077: 2-dehydropantoate 2-reductase [EC:1.1.1.169]|unclassified	4.942	0.136	0.07
K00088: IMP dehydrogenase [EC:1.1.1.205]	1969.04	226.044	1.947
K00088: IMP dehydrogenase [EC:1.1.1.205]|g__Coprothermobacter.s__Coprothermobacter_proteolyticus	1099.47	165.708	0.382
K00088: IMP dehydrogenase [EC:1.1.1.205]|g__Methanothermobacter.s__Methanothermobacter_thermautotrophicus	112.166	1.798	0.041
K00088: IMP dehydrogenase [EC:1.1.1.205]|g__Thermacetogenium.s__Thermacetogenium_phaeum	58.362	20.103	0.874
K00088: IMP dehydrogenase [EC:1.1.1.205]|unclassified	699.044	38.435	1.211
K00091: dihydroflavonol-4-reductase	1254.36	13.685	0.028
K00091: dihydroflavonol-4-reductase|g__Coprothermobacter.s__Coprothermobacter_proteolyticus	1009.51	13.548	0.034
K00091: dihydroflavonol-4-reductase|unclassified	244.846	0.136	0.001
K00096: glycerol-1-phosphate dehydrogenase [NAD(P)+] [EC:1.1.1.261]	2810.41	179.806	0.506
K00096: glycerol-1-phosphate dehydrogenase [NAD(P)+] [EC:1.1.1.261]|g__Coprothermobacter.s__Coprothermobacter_proteolyticus	1529.62	118.098	0.196
K00096: glycerol-1-phosphate dehydrogenase [NAD(P)+] [EC:1.1.1.261]|g__Methanothermobacter.s__Methanothermobacter_thermautotrophicus	123.552	2.655	0.055
K00096: glycerol-1-phosphate dehydrogenase [NAD(P)+] [EC:1.1.1.261]|unclassified	1157.24	59.052	0.255
K00097: 4-hydroxythreonine-4-phosphate dehydrogenase [EC:1.1.1.262]	1033.49	44.777	0.11
K00097: 4-hydroxythreonine-4-phosphate dehydrogenase [EC:1.1.1.262]|g__Coprothermobacter.s__Coprothermobacter_proteolyticus	1005.38	44.641	0.113
K00097: 4-hydroxythreonine-4-phosphate dehydrogenase [EC:1.1.1.262]|unclassified	28.113	0.136	0.012
K00099: 1-deoxy-D-xylulose-5-phosphate reductoisomerase [EC:1.1.1.267]	1239.37	100.783	0.364
K00099: 1-deoxy-D-xylulose-5-phosphate reductoisomerase [EC:1.1.1.267]|g__Coprothermobacter.s__Coprothermobacter_proteolyticus	1184.34	99.423	0.213
K00099: 1-deoxy-D-xylulose-5-phosphate reductoisomerase [EC:1.1.1.267]|g__Thermacetogenium.s__Thermacetogenium_phaeum	51.214	1.223	0.061
K00099: 1-deoxy-D-xylulose-5-phosphate reductoisomerase [EC:1.1.1.267]|unclassified	3.82	0.136	0.091
K00100: butanol dehydrogenase [EC:1.1.1.-]	1382.52	45.187	1.656
K00100: butanol dehydrogenase [EC:1.1.1.-]|g__Coprothermobacter.s__Coprothermobacter_proteolyticus	1357.45	29.355	0.055
K00100: butanol dehydrogenase [EC:1.1.1.-]|unclassified	25.074	15.832	1.602
K00104: glycolate oxidase [EC:1.1.3.15]	109.658	18.914	1.202
K00104: glycolate oxidase [EC:1.1.3.15]|g__Anaerobaculum.s__Anaerobaculum_hydrogeniformans	27.291	4.381	0.407
K00104: glycolate oxidase [EC:1.1.3.15]|g__Anaerobaculum.s__Anaerobaculum_mobile	11.19	6.945	1.574
K00104: glycolate oxidase [EC:1.1.3.15]|g__Thermacetogenium.s__Thermacetogenium_phaeum	51.946	7.315	0.477
K00104: glycolate oxidase [EC:1.1.3.15]|unclassified	19.232	0.273	0.073
K00111: glycerol-3-phosphate dehydrogenase [EC:1.1.5.3]	1142.81	77.873	0.209
K00111: glycerol-3-phosphate dehydrogenase [EC:1.1.5.3]|g__Anaerobaculum.s__Anaerobaculum_mobile	7.413	0.136	0.047
K00111: glycerol-3-phosphate dehydrogenase [EC:1.1.5.3]|unclassified	1135.4	77.737	0.202
K00123: formate dehydrogenase major subunit [EC:1.2.1.2]	596.334	331.773	11.324
K00123: formate dehydrogenase major subunit [EC:1.2.1.2]|g__Anaerobaculum.s__Anaerobaculum_mobile	16.782	5.321	3.286
K00123: formate dehydrogenase major subunit [EC:1.2.1.2]|g__Methanothermobacter.s__Methanothermobacter_thermautotrophicus	98.591	1.415	0.036
K00123: formate dehydrogenase major subunit [EC:1.2.1.2]|g__Thermacetogenium.s__Thermacetogenium_phaeum	355.547	268.368	10.468
K00123: formate dehydrogenase major subunit [EC:1.2.1.2]|unclassified	125.414	56.668	4.279
K00124: formate dehydrogenase iron-sulfur subunit	71.245	109.208	4.286
K00124: formate dehydrogenase iron-sulfur subunit|g__Thermacetogenium.s__Thermacetogenium_phaeum	65.462	109.072	4.226
K00124: formate dehydrogenase iron-sulfur subunit|unclassified	5.784	0.136	0.06
K00127: formate dehydrogenase subunit gamma	41.515	105.351	6.437
K00127: formate dehydrogenase subunit gamma|g__Thermacetogenium.s__Thermacetogenium_phaeum	27.354	29.846	2.768
K00127: formate dehydrogenase subunit gamma|unclassified	14.161	75.505	13.524
K00128: aldehyde dehydrogenase (NAD+) [EC:1.2.1.3]	366.588	0.136	0.001
K00128: aldehyde dehydrogenase (NAD+) [EC:1.2.1.3]|unclassified	366.588	0.136	0.001
K00133: aspartate-semialdehyde dehydrogenase [EC:1.2.1.11]	1809.25	155.436	5.597
K00133: aspartate-semialdehyde dehydrogenase [EC:1.2.1.11]|g__Anaerobaculum.s__Anaerobaculum_mobile	5.488	5.498	2.541
K00133: aspartate-semialdehyde dehydrogenase [EC:1.2.1.11]|g__Coprothermobacter.s__Coprothermobacter_proteolyticus	838.344	15.423	0.047
K00133: aspartate-semialdehyde dehydrogenase [EC:1.2.1.11]|g__Methanothermobacter.s__Methanothermobacter_thermautotrophicus	122.292	6.434	0.133
K00133: aspartate-semialdehyde dehydrogenase [EC:1.2.1.11]|g__Thermacetogenium.s__Thermacetogenium_phaeum	56.41	53.805	2.419
K00133: aspartate-semialdehyde dehydrogenase [EC:1.2.1.11]|unclassified	786.72	74.277	6.293
K00134: glyceraldehyde 3-phosphate dehydrogenase [EC:1.2.1.12]	1389.82	365.503	17.85
K00134: glyceraldehyde 3-phosphate dehydrogenase [EC:1.2.1.12]|g__Anaerobaculum.s__Anaerobaculum_mobile	7.979	10.608	3.372
K00134: glyceraldehyde 3-phosphate dehydrogenase [EC:1.2.1.12]|g__Coprothermobacter.s__Coprothermobacter_proteolyticus	1274.77	257.723	0.513
K00134: glyceraldehyde 3-phosphate dehydrogenase [EC:1.2.1.12]|g__Thermacetogenium.s__Thermacetogenium_phaeum	64.77	26.529	1.039
K00134: glyceraldehyde 3-phosphate dehydrogenase [EC:1.2.1.12]|unclassified	42.304	70.644	16.376
K00135: succinate-semialdehyde dehydrogenase / glutarate-semialdehyde dehydrogenase [EC:1.2.1.16 1.2.1.79 1.2.1.20]	713.654	0.273	0.002
K00135: succinate-semialdehyde dehydrogenase / glutarate-semialdehyde dehydrogenase [EC:1.2.1.16 1.2.1.79 1.2.1.20]|unclassified	713.654	0.273	0.002
K00138: aldehyde dehydrogenase [EC:1.2.1.-]	7.14	0.136	0.048
K00138: aldehyde dehydrogenase [EC:1.2.1.-]|unclassified	7.14	0.136	0.048
K00145: N-acetyl-gamma-glutamyl-phosphate reductase [EC:1.2.1.38]	618.477	94.472	1.157
K00145: N-acetyl-gamma-glutamyl-phosphate reductase [EC:1.2.1.38]|g__Methanothermobacter.s__Methanothermobacter_thermautotrophicus	95.49	2.785	0.074
K00145: N-acetyl-gamma-glutamyl-phosphate reductase [EC:1.2.1.38]|g__Thermacetogenium.s__Thermacetogenium_phaeum	56.801	13.99	0.625
K00145: N-acetyl-gamma-glutamyl-phosphate reductase [EC:1.2.1.38]|unclassified	466.186	77.696	0.459
K00147: glutamate-5-semialdehyde dehydrogenase [EC:1.2.1.41]	938.904	104.972	1.008
K00147: glutamate-5-semialdehyde dehydrogenase [EC:1.2.1.41]|g__Thermacetogenium.s__Thermacetogenium_phaeum	77.815	15.079	0.491
K00147: glutamate-5-semialdehyde dehydrogenase [EC:1.2.1.41]|unclassified	861.089	89.893	0.517
K00150: glyceraldehyde-3-phosphate dehydrogenase (NAD(P)) [EC:1.2.1.59]	489.621	13.364	0.069
K00150: glyceraldehyde-3-phosphate dehydrogenase (NAD(P)) [EC:1.2.1.59]|g__Methanothermobacter.s__Methanothermobacter_thermautotrophicus	137.56	13.227	0.244
K00150: glyceraldehyde-3-phosphate dehydrogenase (NAD(P)) [EC:1.2.1.59]|unclassified	352.061	0.136	0.001
K00151: 5-carboxymethyl-2-hydroxymuconic-semialdehyde dehydrogenase [EC:1.2.1.60]	3.697	0.136	0.094
K00151: 5-carboxymethyl-2-hydroxymuconic-semialdehyde dehydrogenase [EC:1.2.1.60]|unclassified	3.697	0.136	0.094
K00161: pyruvate dehydrogenase E1 component alpha subunit [EC:1.2.4.1]	4199.89	507.594	1.34
K00161: pyruvate dehydrogenase E1 component alpha subunit [EC:1.2.4.1]|g__Anaerobaculum.s__Anaerobaculum_hydrogeniformans	9.985	0.136	0.035
K00161: pyruvate dehydrogenase E1 component alpha subunit [EC:1.2.4.1]|g__Anaerobaculum.s__Anaerobaculum_mobile	35.337	8.587	0.616
K00161: pyruvate dehydrogenase E1 component alpha subunit [EC:1.2.4.1]|g__Coprothermobacter.s__Coprothermobacter_proteolyticus	4132.45	498.597	0.919
K00161: pyruvate dehydrogenase E1 component alpha subunit [EC:1.2.4.1]|g__Thermacetogenium.s__Thermacetogenium_phaeum	7.138	0.136	0.048
K00161: pyruvate dehydrogenase E1 component alpha subunit [EC:1.2.4.1]|unclassified	14.979	0.136	0.023
K00162: pyruvate dehydrogenase E1 component beta subunit [EC:1.2.4.1]	2494.59	460.773	4.879
K00162: pyruvate dehydrogenase E1 component beta subunit [EC:1.2.4.1]|g__Anaerobaculum.s__Anaerobaculum_hydrogeniformans	5.643	0.136	0.061
K00162: pyruvate dehydrogenase E1 component beta subunit [EC:1.2.4.1]|g__Anaerobaculum.s__Anaerobaculum_mobile	23.574	45.656	4.912
K00162: pyruvate dehydrogenase E1 component beta subunit [EC:1.2.4.1]|g__Coprothermobacter.s__Coprothermobacter_proteolyticus	2450.01	414.845	0.881
K00162: pyruvate dehydrogenase E1 component beta subunit [EC:1.2.4.1]|g__Thermacetogenium.s__Thermacetogenium_phaeum	15.361	0.136	0.023
K00169: pyruvate ferredoxin oxidoreductase alpha subunit [EC:1.2.7.1]	2644.7	276.9	0.872
K00169: pyruvate ferredoxin oxidoreductase alpha subunit [EC:1.2.7.1]|g__Coprothermobacter.s__Coprothermobacter_proteolyticus	163.745	14.13	0.219
K00169: pyruvate ferredoxin oxidoreductase alpha subunit [EC:1.2.7.1]|g__Methanothermobacter.s__Methanothermobacter_thermautotrophicus	102.121	2.354	0.058
K00169: pyruvate ferredoxin oxidoreductase alpha subunit [EC:1.2.7.1]|unclassified	2378.84	260.416	0.878
K00170: pyruvate ferredoxin oxidoreductase beta subunit [EC:1.2.7.1]	2587.8	320.962	50.955
K00170: pyruvate ferredoxin oxidoreductase beta subunit [EC:1.2.7.1]|unclassified	2587.8	320.962	50.955
K00171: pyruvate ferredoxin oxidoreductase delta subunit [EC:1.2.7.1]	1022.13	91.518	1.334
K00171: pyruvate ferredoxin oxidoreductase delta subunit [EC:1.2.7.1]|unclassified	1022.13	91.518	1.334
K00172: pyruvate ferredoxin oxidoreductase gamma subunit [EC:1.2.7.1]	2189.98	181.794	1.33
K00172: pyruvate ferredoxin oxidoreductase gamma subunit [EC:1.2.7.1]|unclassified	2189.98	181.794	1.33
K00174: 2-oxoglutarate/2-oxoacid ferredoxin oxidoreductase subunit alpha [EC:1.2.7.3 1.2.7.11]	4894.66	649.376	2.513
K00174: 2-oxoglutarate/2-oxoacid ferredoxin oxidoreductase subunit alpha [EC:1.2.7.3 1.2.7.11]|g__Anaerobaculum.s__Anaerobaculum_mobile	34.525	3.78	0.659
K00174: 2-oxoglutarate/2-oxoacid ferredoxin oxidoreductase subunit alpha [EC:1.2.7.3 1.2.7.11]|g__Coprothermobacter.s__Coprothermobacter_proteolyticus	4344.01	604.215	1.061
K00174: 2-oxoglutarate/2-oxoacid ferredoxin oxidoreductase subunit alpha [EC:1.2.7.3 1.2.7.11]|g__Methanothermobacter.s__Methanothermobacter_thermautotrophicus	92.572	4.646	0.127
K00174: 2-oxoglutarate/2-oxoacid ferredoxin oxidoreductase subunit alpha [EC:1.2.7.3 1.2.7.11]|g__Thermacetogenium.s__Thermacetogenium_phaeum	156.894	28.282	0.942
K00174: 2-oxoglutarate/2-oxoacid ferredoxin oxidoreductase subunit alpha [EC:1.2.7.3 1.2.7.11]|unclassified	266.662	8.454	80.282
K00175: 2-oxoglutarate/2-oxoacid ferredoxin oxidoreductase subunit beta [EC:1.2.7.3 1.2.7.11]	6051.94	908.679	8.221
K00175: 2-oxoglutarate/2-oxoacid ferredoxin oxidoreductase subunit beta [EC:1.2.7.3 1.2.7.11]|g__Anaerobaculum.s__Anaerobaculum_hydrogeniformans	57.068	32.711	2.567
K00175: 2-oxoglutarate/2-oxoacid ferredoxin oxidoreductase subunit beta [EC:1.2.7.3 1.2.7.11]|g__Anaerobaculum.s__Anaerobaculum_mobile	43.07	11.541	3.09
K00175: 2-oxoglutarate/2-oxoacid ferredoxin oxidoreductase subunit beta [EC:1.2.7.3 1.2.7.11]|g__Coprothermobacter.s__Coprothermobacter_proteolyticus	4424.06	769.618	1.315
K00175: 2-oxoglutarate/2-oxoacid ferredoxin oxidoreductase subunit beta [EC:1.2.7.3 1.2.7.11]|g__Methanothermobacter.s__Methanothermobacter_thermautotrophicus	207.09	18.218	0.447
K00175: 2-oxoglutarate/2-oxoacid ferredoxin oxidoreductase subunit beta [EC:1.2.7.3 1.2.7.11]|g__Thermacetogenium.s__Thermacetogenium_phaeum	98.653	26.072	1.282
K00175: 2-oxoglutarate/2-oxoacid ferredoxin oxidoreductase subunit beta [EC:1.2.7.3 1.2.7.11]|unclassified	1222	50.518	170.207
K00176: 2-oxoglutarate ferredoxin oxidoreductase subunit delta [EC:1.2.7.3]	3254.58	2217.86	131.438
K00176: 2-oxoglutarate ferredoxin oxidoreductase subunit delta [EC:1.2.7.3]|g__Coprothermobacter.s__Coprothermobacter_proteolyticus	2777.9	1944.58	1.776
K00176: 2-oxoglutarate ferredoxin oxidoreductase subunit delta [EC:1.2.7.3]|g__Thermacetogenium.s__Thermacetogenium_phaeum	476.296	249.649	6.762
K00176: 2-oxoglutarate ferredoxin oxidoreductase subunit delta [EC:1.2.7.3]|unclassified	0.378	23.624	476.08
K00177: 2-oxoglutarate ferredoxin oxidoreductase subunit gamma [EC:1.2.7.3]	3366.45	1027.98	5.504
K00177: 2-oxoglutarate ferredoxin oxidoreductase subunit gamma [EC:1.2.7.3]|g__Anaerobaculum.s__Anaerobaculum_hydrogeniformans	22.634	9.783	1.096
K00177: 2-oxoglutarate ferredoxin oxidoreductase subunit gamma [EC:1.2.7.3]|g__Anaerobaculum.s__Anaerobaculum_mobile	34.256	20.614	1.526
K00177: 2-oxoglutarate ferredoxin oxidoreductase subunit gamma [EC:1.2.7.3]|g__Coprothermobacter.s__Coprothermobacter_proteolyticus	3061.49	948.713	1.612
K00177: 2-oxoglutarate ferredoxin oxidoreductase subunit gamma [EC:1.2.7.3]|g__Thermacetogenium.s__Thermacetogenium_phaeum	127.187	37.425	1.306
K00177: 2-oxoglutarate ferredoxin oxidoreductase subunit gamma [EC:1.2.7.3]|unclassified	120.888	11.442	92.056
K00179: indolepyruvate ferredoxin oxidoreductase, alpha subunit	2684.3	251.642	4.242
K00179: indolepyruvate ferredoxin oxidoreductase, alpha subunit|g__Anaerobaculum.s__Anaerobaculum_mobile	33.045	8.832	0.678
K00179: indolepyruvate ferredoxin oxidoreductase, alpha subunit|g__Coprothermobacter.s__Coprothermobacter_proteolyticus	1343.26	183.117	0.346
K00179: indolepyruvate ferredoxin oxidoreductase, alpha subunit|g__Methanothermobacter.s__Methanothermobacter_thermautotrophicus	102.802	2.003	0.049
K00179: indolepyruvate ferredoxin oxidoreductase, alpha subunit|g__Thermacetogenium.s__Thermacetogenium_phaeum	121.447	15.297	0.603
K00179: indolepyruvate ferredoxin oxidoreductase, alpha subunit|unclassified	1083.74	42.392	2.73
K00180: indolepyruvate ferredoxin oxidoreductase, beta subunit	1553.45	291.714	2.845
K00180: indolepyruvate ferredoxin oxidoreductase, beta subunit|g__Anaerobaculum.s__Anaerobaculum_mobile	3.341	3.352	2.544
K00180: indolepyruvate ferredoxin oxidoreductase, beta subunit|g__Coprothermobacter.s__Coprothermobacter_proteolyticus	1266.42	248.666	0.498
K00180: indolepyruvate ferredoxin oxidoreductase, beta subunit|g__Methanothermobacter.s__Methanothermobacter_thermautotrophicus	102.765	0.136	0.003
K00180: indolepyruvate ferredoxin oxidoreductase, beta subunit|g__Thermacetogenium.s__Thermacetogenium_phaeum	155.485	27.138	0.913
K00180: indolepyruvate ferredoxin oxidoreductase, beta subunit|unclassified	25.431	12.421	162.085
K00186: 2-oxoisovalerate ferredoxin oxidoreductase, alpha subunit [EC:1.2.7.7]	1046.17	53.609	0.13
K00186: 2-oxoisovalerate ferredoxin oxidoreductase, alpha subunit [EC:1.2.7.7]|unclassified	1046.17	53.609	0.13
K00187: 2-oxoisovalerate ferredoxin oxidoreductase, beta subunit [EC:1.2.7.7]	858.891	30.769	0.159
K00187: 2-oxoisovalerate ferredoxin oxidoreductase, beta subunit [EC:1.2.7.7]|g__Methanothermobacter.s__Methanothermobacter_thermautotrophicus	132.727	3.515	0.067
K00187: 2-oxoisovalerate ferredoxin oxidoreductase, beta subunit [EC:1.2.7.7]|unclassified	726.164	27.255	0.133
K00188: 2-oxoisovalerate ferredoxin oxidoreductase, delta subunit [EC:1.2.7.7]	184.463	0.273	0.022
K00188: 2-oxoisovalerate ferredoxin oxidoreductase, delta subunit [EC:1.2.7.7]|g__Methanothermobacter.s__Methanothermobacter_thermautotrophicus	166.793	0.136	0.002
K00188: 2-oxoisovalerate ferredoxin oxidoreductase, delta subunit [EC:1.2.7.7]|unclassified	17.67	0.136	0.02
K00193: acetyl-CoA decarbonylase/synthase complex subunit beta [EC:2.3.1.-]	888.943	400.97	2.908
K00193: acetyl-CoA decarbonylase/synthase complex subunit beta [EC:2.3.1.-]|g__Methanothermobacter.s__Methanothermobacter_thermautotrophicus	98.978	1.902	0.049
K00193: acetyl-CoA decarbonylase/synthase complex subunit beta [EC:2.3.1.-]|unclassified	789.965	399.068	2.859
K00194: acetyl-CoA decarbonylase/synthase complex subunit delta [EC:2.1.1.245]	720.382	449.665	4.889
K00194: acetyl-CoA decarbonylase/synthase complex subunit delta [EC:2.1.1.245]|g__Thermacetogenium.s__Thermacetogenium_phaeum	55.298	102.209	4.688
K00194: acetyl-CoA decarbonylase/synthase complex subunit delta [EC:2.1.1.245]|unclassified	665.084	347.456	3.997
K00196: carbon-monoxide dehydrogenase iron sulfur subunit	143.799	81.15	3.023
K00196: carbon-monoxide dehydrogenase iron sulfur subunit|g__Thermacetogenium.s__Thermacetogenium_phaeum	143.799	81.15	3.023
K00197: acetyl-CoA decarbonylase/synthase complex subunit gamma [EC:2.1.1.245]	454.498	374.079	6.597
K00197: acetyl-CoA decarbonylase/synthase complex subunit gamma [EC:2.1.1.245]|g__Methanothermobacter.s__Methanothermobacter_thermautotrophicus	109.265	1.911	0.044
K00197: acetyl-CoA decarbonylase/synthase complex subunit gamma [EC:2.1.1.245]|g__Thermacetogenium.s__Thermacetogenium_phaeum	51.882	113.826	5.565
K00197: acetyl-CoA decarbonylase/synthase complex subunit gamma [EC:2.1.1.245]|unclassified	293.351	258.342	5.316
K00198: carbon-monoxide dehydrogenase catalytic subunit [EC:1.2.7.4]	1025.04	199.746	5.943
K00198: carbon-monoxide dehydrogenase catalytic subunit [EC:1.2.7.4]|g__Thermacetogenium.s__Thermacetogenium_phaeum	124.932	50.191	14.722
K00198: carbon-monoxide dehydrogenase catalytic subunit [EC:1.2.7.4]|unclassified	900.11	149.555	4.713
K00200: formylmethanofuran dehydrogenase subunit A [EC:1.2.99.5]	1608.61	50.929	2.102
K00200: formylmethanofuran dehydrogenase subunit A [EC:1.2.99.5]|g__Anaerobaculum.s__Anaerobaculum_mobile	22.789	11.468	1.276
K00200: formylmethanofuran dehydrogenase subunit A [EC:1.2.99.5]|g__Methanothermobacter.s__Methanothermobacter_thermautotrophicus	182.318	11.781	0.164
K00200: formylmethanofuran dehydrogenase subunit A [EC:1.2.99.5]|unclassified	1403.5	27.681	3.953
K00201: formylmethanofuran dehydrogenase subunit B [EC:1.2.99.5]	2348.36	95.346	2.434
K00201: formylmethanofuran dehydrogenase subunit B [EC:1.2.99.5]|g__Anaerobaculum.s__Anaerobaculum_mobile	5.997	6.007	2.541
K00201: formylmethanofuran dehydrogenase subunit B [EC:1.2.99.5]|g__Methanothermobacter.s__Methanothermobacter_thermautotrophicus	59.504	3.906	0.167
K00201: formylmethanofuran dehydrogenase subunit B [EC:1.2.99.5]|unclassified	2282.86	85.432	2.026
K00202: formylmethanofuran dehydrogenase subunit C [EC:1.2.99.5]	1845.75	2.277	0.087
K00202: formylmethanofuran dehydrogenase subunit C [EC:1.2.99.5]|g__Methanothermobacter.s__Methanothermobacter_thermautotrophicus	290.2	1.459	0.05
K00202: formylmethanofuran dehydrogenase subunit C [EC:1.2.99.5]|unclassified	1555.55	0.818	0.04
K00203: formylmethanofuran dehydrogenase subunit D [EC:1.2.99.5]	332.023	6.406	0.246
K00203: formylmethanofuran dehydrogenase subunit D [EC:1.2.99.5]|unclassified	332.023	6.406	0.246
K00205: 4Fe-4S ferredoxin	1675.05	31.384	0.222
K00205: 4Fe-4S ferredoxin|g__Methanothermobacter.s__Methanothermobacter_thermautotrophicus	213.314	1.587	0.035
K00205: 4Fe-4S ferredoxin|unclassified	1461.74	29.797	0.258
K00215: 4-hydroxy-tetrahydrodipicolinate reductase [EC:1.17.1.8]	773.499	418.167	4.023
K00215: 4-hydroxy-tetrahydrodipicolinate reductase [EC:1.17.1.8]|g__Anaerobaculum.s__Anaerobaculum_mobile	46.809	5.05	0.274
K00215: 4-hydroxy-tetrahydrodipicolinate reductase [EC:1.17.1.8]|g__Thermacetogenium.s__Thermacetogenium_phaeum	73.34	17.994	0.622
K00215: 4-hydroxy-tetrahydrodipicolinate reductase [EC:1.17.1.8]|unclassified	653.35	395.123	3.127
K00230: menaquinone-dependent protoporphyrinogen oxidase [EC:1.3.5.3]	1265.51	142.459	0.286
K00230: menaquinone-dependent protoporphyrinogen oxidase [EC:1.3.5.3]|g__Coprothermobacter.s__Coprothermobacter_proteolyticus	1265.51	142.459	0.286
K00239: succinate dehydrogenase / fumarate reductase, flavoprotein subunit [EC:1.3.5.1 1.3.5.4]	17.377	0.409	0.387
K00239: succinate dehydrogenase / fumarate reductase, flavoprotein subunit [EC:1.3.5.1 1.3.5.4]|unclassified	17.377	0.409	0.387
K00240: succinate dehydrogenase / fumarate reductase, iron-sulfur subunit [EC:1.3.5.1 1.3.5.4]	28.462	0.136	0.012
K00240: succinate dehydrogenase / fumarate reductase, iron-sulfur subunit [EC:1.3.5.1 1.3.5.4]|unclassified	28.462	0.136	0.012
K00242: succinate dehydrogenase / fumarate reductase, membrane anchor subunit	2.262	0.273	0.615
K00242: succinate dehydrogenase / fumarate reductase, membrane anchor subunit|unclassified	2.262	0.273	0.615
K00244: fumarate reductase flavoprotein subunit [EC:1.3.5.4]	67.601	10.751	0.403
K00244: fumarate reductase flavoprotein subunit [EC:1.3.5.4]|g__Thermacetogenium.s__Thermacetogenium_phaeum	67.601	10.751	0.403
K00249: acyl-CoA dehydrogenase [EC:1.3.8.7]	3.896	0.136	0.089
K00249: acyl-CoA dehydrogenase [EC:1.3.8.7]|unclassified	3.896	0.136	0.089
K00252: glutaryl-CoA dehydrogenase [EC:1.3.8.6]	4.684	0.136	0.074
K00252: glutaryl-CoA dehydrogenase [EC:1.3.8.6]|unclassified	4.684	0.136	0.074
K00259: alanine dehydrogenase [EC:1.4.1.1]	55.047	101.571	4.68
K00259: alanine dehydrogenase [EC:1.4.1.1]|g__Anaerobaculum.s__Anaerobaculum_hydrogeniformans	34.648	64.58	4.728
K00259: alanine dehydrogenase [EC:1.4.1.1]|g__Anaerobaculum.s__Anaerobaculum_mobile	11.594	7.017	1.535
K00259: alanine dehydrogenase [EC:1.4.1.1]|unclassified	8.805	29.974	8.635
K00260: glutamate dehydrogenase [EC:1.4.1.2]	1587.68	1539.23	2.459
K00260: glutamate dehydrogenase [EC:1.4.1.2]|g__Coprothermobacter.s__Coprothermobacter_proteolyticus	1587.55	1517.77	2.425
K00260: glutamate dehydrogenase [EC:1.4.1.2]|unclassified	0.126	21.461	432.482
K00261: glutamate dehydrogenase (NAD(P)+) [EC:1.4.1.3]	91.581	74.098	2.052
K00261: glutamate dehydrogenase (NAD(P)+) [EC:1.4.1.3]|g__Anaerobaculum.s__Anaerobaculum_hydrogeniformans	53.628	38.074	1.801
K00261: glutamate dehydrogenase (NAD(P)+) [EC:1.4.1.3]|g__Anaerobaculum.s__Anaerobaculum_mobile	37.953	36.024	2.407
K00263: leucine dehydrogenase [EC:1.4.1.9]	29.299	5.317	0.627
K00263: leucine dehydrogenase [EC:1.4.1.9]|g__Anaerobaculum.s__Anaerobaculum_mobile	17.304	5.044	0.739
K00263: leucine dehydrogenase [EC:1.4.1.9]|g__Thermacetogenium.s__Thermacetogenium_phaeum	2.535	0.136	0.136
K00263: leucine dehydrogenase [EC:1.4.1.9]|unclassified	9.459	0.136	0.037
K00265: glutamate synthase (NADPH/NADH) large chain [EC:1.4.1.13 1.4.1.14]	12.129	0.136	0.029
K00265: glutamate synthase (NADPH/NADH) large chain [EC:1.4.1.13 1.4.1.14]|unclassified	12.129	0.136	0.029
K00266: glutamate synthase (NADPH/NADH) small chain [EC:1.4.1.13 1.4.1.14]	1405.75	146.577	0.306
K00266: glutamate synthase (NADPH/NADH) small chain [EC:1.4.1.13 1.4.1.14]|g__Coprothermobacter.s__Coprothermobacter_proteolyticus	1222.25	146.441	0.304
K00266: glutamate synthase (NADPH/NADH) small chain [EC:1.4.1.13 1.4.1.14]|unclassified	183.504	0.136	0.002
K00275: pyridoxamine 5'-phosphate oxidase [EC:1.4.3.5]	3.056	0.409	1.019
K00275: pyridoxamine 5'-phosphate oxidase [EC:1.4.3.5]|unclassified	3.056	0.409	1.019
K00278: L-aspartate oxidase [EC:1.4.3.16]	60.709	9.339	0.39
K00278: L-aspartate oxidase [EC:1.4.3.16]|g__Thermacetogenium.s__Thermacetogenium_phaeum	60.709	9.339	0.39
K00282: glycine dehydrogenase subunit 1 [EC:1.4.4.2]	1736.79	862.266	3.929
K00282: glycine dehydrogenase subunit 1 [EC:1.4.4.2]|g__Anaerobaculum.s__Anaerobaculum_hydrogeniformans	25.191	1.001	0.101
K00282: glycine dehydrogenase subunit 1 [EC:1.4.4.2]|g__Anaerobaculum.s__Anaerobaculum_mobile	39.62	14.738	2.13
K00282: glycine dehydrogenase subunit 1 [EC:1.4.4.2]|g__Coprothermobacter.s__Coprothermobacter_proteolyticus	1472.73	809.297	1.394
K00282: glycine dehydrogenase subunit 1 [EC:1.4.4.2]|g__Thermacetogenium.s__Thermacetogenium_phaeum	84.238	3.876	0.117
K00282: glycine dehydrogenase subunit 1 [EC:1.4.4.2]|unclassified	115.021	33.355	4.189
K00283: glycine dehydrogenase subunit 2 [EC:1.4.4.2]	1649.59	1216.75	6.202
K00283: glycine dehydrogenase subunit 2 [EC:1.4.4.2]|g__Anaerobaculum.s__Anaerobaculum_hydrogeniformans	92.143	77.133	5.831
K00283: glycine dehydrogenase subunit 2 [EC:1.4.4.2]|g__Anaerobaculum.s__Anaerobaculum_mobile	64.211	41.802	2.637
K00283: glycine dehydrogenase subunit 2 [EC:1.4.4.2]|g__Coprothermobacter.s__Coprothermobacter_proteolyticus	1401.87	1070.72	1.937
K00283: glycine dehydrogenase subunit 2 [EC:1.4.4.2]|g__Thermacetogenium.s__Thermacetogenium_phaeum	59.196	1.8	0.077
K00283: glycine dehydrogenase subunit 2 [EC:1.4.4.2]|unclassified	32.166	25.298	176.122
K00286: pyrroline-5-carboxylate reductase [EC:1.5.1.2]	892.98	216.927	9.039
K00286: pyrroline-5-carboxylate reductase [EC:1.5.1.2]|g__Anaerobaculum.s__Anaerobaculum_mobile	0.126	3.597	72.479
K00286: pyrroline-5-carboxylate reductase [EC:1.5.1.2]|g__Thermacetogenium.s__Thermacetogenium_phaeum	42.352	17.415	1.043
K00286: pyrroline-5-carboxylate reductase [EC:1.5.1.2]|unclassified	850.502	195.915	7.693
K00294: 1-pyrroline-5-carboxylate dehydrogenase [EC:1.2.1.88]	1113.02	323.599	0.737
K00294: 1-pyrroline-5-carboxylate dehydrogenase [EC:1.2.1.88]|g__Coprothermobacter.s__Coprothermobacter_proteolyticus	1113.02	323.599	0.737
K00297: methylenetetrahydrofolate reductase (NADPH) [EC:1.5.1.20]	918.467	151.618	4.208
K00297: methylenetetrahydrofolate reductase (NADPH) [EC:1.5.1.20]|g__Anaerobaculum.s__Anaerobaculum_mobile	4.637	1.64	0.897
K00297: methylenetetrahydrofolate reductase (NADPH) [EC:1.5.1.20]|g__Coprothermobacter.s__Coprothermobacter_proteolyticus	755.432	2.965	0.01
K00297: methylenetetrahydrofolate reductase (NADPH) [EC:1.5.1.20]|g__Thermacetogenium.s__Thermacetogenium_phaeum	66.6	81.076	3.088
K00297: methylenetetrahydrofolate reductase (NADPH) [EC:1.5.1.20]|unclassified	91.798	65.937	3.803
K00299: FMN reductase [EC:1.5.1.38]	10.428	0.409	0.513
K00299: FMN reductase [EC:1.5.1.38]|unclassified	10.428	0.409	0.513
K00302: sarcosine oxidase, subunit alpha [EC:1.5.3.1]	49.164	5.04	0.26
K00302: sarcosine oxidase, subunit alpha [EC:1.5.3.1]|g__Anaerobaculum.s__Anaerobaculum_mobile	31.115	4.904	0.4
K00302: sarcosine oxidase, subunit alpha [EC:1.5.3.1]|unclassified	18.049	0.136	0.019
K00303: sarcosine oxidase, subunit beta [EC:1.5.3.1]	1490.66	244.95	1.293
K00303: sarcosine oxidase, subunit beta [EC:1.5.3.1]|g__Anaerobaculum.s__Anaerobaculum_hydrogeniformans	18.848	10.048	1.352
K00303: sarcosine oxidase, subunit beta [EC:1.5.3.1]|g__Anaerobaculum.s__Anaerobaculum_mobile	5.635	2.339	1.053
K00303: sarcosine oxidase, subunit beta [EC:1.5.3.1]|g__Coprothermobacter.s__Coprothermobacter_proteolyticus	1454.87	232.426	0.405
K00303: sarcosine oxidase, subunit beta [EC:1.5.3.1]|unclassified	11.308	0.136	0.031
K00313: electron transfer flavoprotein-quinone oxidoreductase	5.849	0.136	0.059
K00313: electron transfer flavoprotein-quinone oxidoreductase|unclassified	5.849	0.136	0.059
K00319: methylenetetrahydromethanopterin dehydrogenase [EC:1.5.98.1]	26.488	5.02	0.481
K00319: methylenetetrahydromethanopterin dehydrogenase [EC:1.5.98.1]|unclassified	26.488	5.02	0.481
K00320: 5,10-methylenetetrahydromethanopterin reductase [EC:1.5.98.2]	675.854	277.99	17.397
K00320: 5,10-methylenetetrahydromethanopterin reductase [EC:1.5.98.2]|g__Methanothermobacter.s__Methanothermobacter_thermautotrophicus	237.556	142.606	1.523
K00320: 5,10-methylenetetrahydromethanopterin reductase [EC:1.5.98.2]|unclassified	438.298	135.383	22.176
K00324: NAD(P) transhydrogenase subunit alpha [EC:1.6.1.2]	21.654	0.136	0.016
K00324: NAD(P) transhydrogenase subunit alpha [EC:1.6.1.2]|g__Thermacetogenium.s__Thermacetogenium_phaeum	21.654	0.136	0.016
K00325: NAD(P) transhydrogenase subunit beta [EC:1.6.1.2]	71.241	1.892	0.067
K00325: NAD(P) transhydrogenase subunit beta [EC:1.6.1.2]|g__Thermacetogenium.s__Thermacetogenium_phaeum	71.241	1.892	0.067
K00330: NADH-quinone oxidoreductase subunit A [EC:1.6.5.3]	474.29	17.725	7.124
K00330: NADH-quinone oxidoreductase subunit A [EC:1.6.5.3]|unclassified	474.29	17.725	7.124
K00331: NADH-quinone oxidoreductase subunit B [EC:1.6.5.3]	956.726	24.9	93.212
K00331: NADH-quinone oxidoreductase subunit B [EC:1.6.5.3]|unclassified	956.726	24.9	93.212
K00332: NADH-quinone oxidoreductase subunit C [EC:1.6.5.3]	1520.18	192.065	158.929
K00332: NADH-quinone oxidoreductase subunit C [EC:1.6.5.3]|g__Coprothermobacter.s__Coprothermobacter_proteolyticus	849.488	164.855	0.492
K00332: NADH-quinone oxidoreductase subunit C [EC:1.6.5.3]|unclassified	670.697	27.209	159.008
K00333: NADH-quinone oxidoreductase subunit D [EC:1.6.5.3]	885.411	18.393	0.053
K00333: NADH-quinone oxidoreductase subunit D [EC:1.6.5.3]|unclassified	885.411	18.393	0.053
K00334: NADH-quinone oxidoreductase subunit E [EC:1.6.5.3]	466.666	125.727	6.016
K00334: NADH-quinone oxidoreductase subunit E [EC:1.6.5.3]|g__Anaerobaculum.s__Anaerobaculum_mobile	13.7	0.136	0.025
K00334: NADH-quinone oxidoreductase subunit E [EC:1.6.5.3]|g__Methanothermobacter.s__Methanothermobacter_thermautotrophicus	70.126	0.136	0.005
K00334: NADH-quinone oxidoreductase subunit E [EC:1.6.5.3]|g__Thermacetogenium.s__Thermacetogenium_phaeum	217.377	105.377	4.135
K00334: NADH-quinone oxidoreductase subunit E [EC:1.6.5.3]|unclassified	165.463	20.077	3.485
K00335: NADH-quinone oxidoreductase subunit F [EC:1.6.5.3]	559.01	122.984	4.472
K00335: NADH-quinone oxidoreductase subunit F [EC:1.6.5.3]|g__Anaerobaculum.s__Anaerobaculum_hydrogeniformans	21.186	4.213	0.504
K00335: NADH-quinone oxidoreductase subunit F [EC:1.6.5.3]|g__Anaerobaculum.s__Anaerobaculum_mobile	30.53	13.484	2.215
K00335: NADH-quinone oxidoreductase subunit F [EC:1.6.5.3]|g__Methanothermobacter.s__Methanothermobacter_thermautotrophicus	101.77	0.745	0.019
K00335: NADH-quinone oxidoreductase subunit F [EC:1.6.5.3]|g__Thermacetogenium.s__Thermacetogenium_phaeum	201.446	88.978	3.965
K00335: NADH-quinone oxidoreductase subunit F [EC:1.6.5.3]|unclassified	204.078	15.564	1.008
K00337: NADH-quinone oxidoreductase subunit H [EC:1.6.5.3]	485.489	14.261	0.075
K00337: NADH-quinone oxidoreductase subunit H [EC:1.6.5.3]|unclassified	485.489	14.261	0.075
K00338: NADH-quinone oxidoreductase subunit I [EC:1.6.5.3]	1068.49	39.142	2.026
K00338: NADH-quinone oxidoreductase subunit I [EC:1.6.5.3]|unclassified	1068.49	39.142	2.026
K00341: NADH-quinone oxidoreductase subunit L [EC:1.6.5.3]	607.751	12.905	0.106
K00341: NADH-quinone oxidoreductase subunit L [EC:1.6.5.3]|unclassified	607.751	12.905	0.106
K00342: NADH-quinone oxidoreductase subunit M [EC:1.6.5.3]	670.07	9.537	0.048
K00342: NADH-quinone oxidoreductase subunit M [EC:1.6.5.3]|unclassified	670.07	9.537	0.048
K00355: NAD(P)H dehydrogenase (quinone) [EC:1.6.5.2]	47.887	0.136	0.007
K00355: NAD(P)H dehydrogenase (quinone) [EC:1.6.5.2]|g__Thermacetogenium.s__Thermacetogenium_phaeum	47.887	0.136	0.007
K00375: GntR family transcriptional regulator / MocR family aminotransferase	11.84	0.136	0.029
K00375: GntR family transcriptional regulator / MocR family aminotransferase|unclassified	11.84	0.136	0.029
K00382: dihydrolipoamide dehydrogenase [EC:1.8.1.4]	633.768	191.34	2.954
K00382: dihydrolipoamide dehydrogenase [EC:1.8.1.4]|g__Anaerobaculum.s__Anaerobaculum_mobile	13.345	7.255	3.025
K00382: dihydrolipoamide dehydrogenase [EC:1.8.1.4]|g__Thermacetogenium.s__Thermacetogenium_phaeum	92.8	3.667	0.1
K00382: dihydrolipoamide dehydrogenase [EC:1.8.1.4]|unclassified	527.622	180.418	2.177
K00384: thioredoxin reductase (NADPH) [EC:1.8.1.9]	3076.63	424.74	2.365
K00384: thioredoxin reductase (NADPH) [EC:1.8.1.9]|g__Coprothermobacter.s__Coprothermobacter_proteolyticus	2834.1	322.397	0.57
K00384: thioredoxin reductase (NADPH) [EC:1.8.1.9]|g__Thermacetogenium.s__Thermacetogenium_phaeum	26.772	7.973	0.755
K00384: thioredoxin reductase (NADPH) [EC:1.8.1.9]|unclassified	215.753	94.369	955.652
K00390: phosphoadenosine phosphosulfate reductase [EC:1.8.4.8 1.8.4.10]	710.182	28.96	0.211
K00390: phosphoadenosine phosphosulfate reductase [EC:1.8.4.8 1.8.4.10]|unclassified	710.182	28.96	0.211
K00394: adenylylsulfate reductase, subunit A [EC:1.8.99.2]	15.267	0.136	0.023
K00394: adenylylsulfate reductase, subunit A [EC:1.8.99.2]|unclassified	15.267	0.136	0.023
K00395: adenylylsulfate reductase, subunit B [EC:1.8.99.2]	4.268	0.136	0.081
K00395: adenylylsulfate reductase, subunit B [EC:1.8.99.2]|unclassified	4.268	0.136	0.081
K00399: methyl-coenzyme M reductase alpha subunit [EC:2.8.4.1]	1673.86	3951.22	15.579
K00399: methyl-coenzyme M reductase alpha subunit [EC:2.8.4.1]|g__Methanothermobacter.s__Methanothermobacter_thermautotrophicus	430.746	206.959	2.544
K00399: methyl-coenzyme M reductase alpha subunit [EC:2.8.4.1]|unclassified	1243.11	3744.27	14.695
K00400: methyl coenzyme M reductase system, component A2	1064.85	169.631	764.909
K00400: methyl coenzyme M reductase system, component A2|unclassified	1064.85	169.631	764.909
K00401: methyl-coenzyme M reductase beta subunit [EC:2.8.4.1]	296.826	1053.2	18.285
K00401: methyl-coenzyme M reductase beta subunit [EC:2.8.4.1]|unclassified	296.826	1053.2	18.285
K00402: methyl-coenzyme M reductase gamma subunit [EC:2.8.4.1]	1293.5	2704.33	10.451
K00402: methyl-coenzyme M reductase gamma subunit [EC:2.8.4.1]|unclassified	1293.5	2704.33	10.451
K00425: cytochrome d ubiquinol oxidase subunit I [EC:1.10.3.14]	164.059	6.629	0.102
K00425: cytochrome d ubiquinol oxidase subunit I [EC:1.10.3.14]|unclassified	164.059	6.629	0.102
K00436: hydrogen dehydrogenase	6.917	1.834	0.673
K00436: hydrogen dehydrogenase|g__Anaerobaculum.s__Anaerobaculum_mobile	6.917	1.834	0.673
K00440: coenzyme F420 hydrogenase subunit alpha [EC:1.12.98.1]	737.529	63.403	0.68
K00440: coenzyme F420 hydrogenase subunit alpha [EC:1.12.98.1]|unclassified	737.529	63.403	0.68
K00441: coenzyme F420 hydrogenase subunit beta [EC:1.12.98.1]	2413.92	243.705	1.648
K00441: coenzyme F420 hydrogenase subunit beta [EC:1.12.98.1]|g__Methanothermobacter.s__Methanothermobacter_thermautotrophicus	216.054	27.119	0.786
K00441: coenzyme F420 hydrogenase subunit beta [EC:1.12.98.1]|unclassified	2197.86	216.586	1.539
K00442: coenzyme F420 hydrogenase subunit delta	1095.98	103.586	0.361
K00442: coenzyme F420 hydrogenase subunit delta|unclassified	1095.98	103.586	0.361
K00443: coenzyme F420 hydrogenase subunit gamma [EC:1.12.98.1]	1724.39	152.255	0.856
K00443: coenzyme F420 hydrogenase subunit gamma [EC:1.12.98.1]|unclassified	1724.39	152.255	0.856
K00457: 4-hydroxyphenylpyruvate dioxygenase [EC:1.13.11.27]	3.994	0.136	0.087
K00457: 4-hydroxyphenylpyruvate dioxygenase [EC:1.13.11.27]|unclassified	3.994	0.136	0.087
K00525: ribonucleoside-diphosphate reductase alpha chain [EC:1.17.4.1]	1556.83	178.807	1.412
K00525: ribonucleoside-diphosphate reductase alpha chain [EC:1.17.4.1]|g__Coprothermobacter.s__Coprothermobacter_proteolyticus	1420.49	170.623	0.305
K00525: ribonucleoside-diphosphate reductase alpha chain [EC:1.17.4.1]|g__Methanothermobacter.s__Methanothermobacter_thermautotrophicus	107.539	2.285	0.054
K00525: ribonucleoside-diphosphate reductase alpha chain [EC:1.17.4.1]|unclassified	28.798	5.899	1.053
K00526: ribonucleoside-diphosphate reductase beta chain [EC:1.17.4.1]	4.097	0.136	0.084
K00526: ribonucleoside-diphosphate reductase beta chain [EC:1.17.4.1]|unclassified	4.097	0.136	0.084
K00527: ribonucleoside-triphosphate reductase [EC:1.17.4.2]	1183.44	104.143	0.802
K00527: ribonucleoside-triphosphate reductase [EC:1.17.4.2]|g__Thermacetogenium.s__Thermacetogenium_phaeum	64.679	17.124	0.672
K00527: ribonucleoside-triphosphate reductase [EC:1.17.4.2]|unclassified	1118.77	87.019	0.458
K00528: ferredoxin--NADP+ reductase	1423.23	108.549	0.193
K00528: ferredoxin--NADP+ reductase|g__Coprothermobacter.s__Coprothermobacter_proteolyticus	1423.23	108.549	0.193
K00537: arsenate reductase	0.126	7.241	145.926
K00537: arsenate reductase|unclassified	0.126	7.241	145.926
K00548: 5-methyltetrahydrofolate--homocysteine methyltransferase [EC:2.1.1.13]	1275.48	32.631	1.362
K00548: 5-methyltetrahydrofolate--homocysteine methyltransferase [EC:2.1.1.13]|g__Anaerobaculum.s__Anaerobaculum_mobile	7.486	1.056	0.358
K00548: 5-methyltetrahydrofolate--homocysteine methyltransferase [EC:2.1.1.13]|g__Coprothermobacter.s__Coprothermobacter_proteolyticus	853.352	4.468	0.013
K00548: 5-methyltetrahydrofolate--homocysteine methyltransferase [EC:2.1.1.13]|g__Thermacetogenium.s__Thermacetogenium_phaeum	296.069	26.698	2.382
K00548: 5-methyltetrahydrofolate--homocysteine methyltransferase [EC:2.1.1.13]|unclassified	118.572	0.409	0.157
K00549: 5-methyltetrahydropteroyltriglutamate--homocysteine methyltransferase [EC:2.1.1.14]	1349.66	190.733	1.805
K00549: 5-methyltetrahydropteroyltriglutamate--homocysteine methyltransferase [EC:2.1.1.14]|g__Methanothermobacter.s__Methanothermobacter_thermautotrophicus	106.482	4.568	0.109
K00549: 5-methyltetrahydropteroyltriglutamate--homocysteine methyltransferase [EC:2.1.1.14]|unclassified	1243.17	186.165	1.696
K00554: tRNA (guanine-N1-)-methyltransferase	1339.49	45.217	0.491
K00554: tRNA (guanine-N1-)-methyltransferase|g__Anaerobaculum.s__Anaerobaculum_mobile	9.144	0.136	0.038
K00554: tRNA (guanine-N1-)-methyltransferase|g__Coprothermobacter.s__Coprothermobacter_proteolyticus	1268.86	36.623	0.073
K00554: tRNA (guanine-N1-)-methyltransferase|g__Thermacetogenium.s__Thermacetogenium_phaeum	40.367	8.185	0.514
K00554: tRNA (guanine-N1-)-methyltransferase|unclassified	21.118	0.273	0.081
K00555: tRNA (guanine-N2-)-methyltransferase	742.292	30.757	0.131
K00555: tRNA (guanine-N2-)-methyltransferase|g__Methanothermobacter.s__Methanothermobacter_thermautotrophicus	137.864	0.136	0.003
K00555: tRNA (guanine-N2-)-methyltransferase|unclassified	604.428	30.62	0.128
K00558: DNA (cytosine-5)-methyltransferase 1 [EC:2.1.1.37]	48.629	0.273	0.014
K00558: DNA (cytosine-5)-methyltransferase 1 [EC:2.1.1.37]|g__Methanothermobacter.s__Methanothermobacter_thermautotrophicus	30.368	0.136	0.011
K00558: DNA (cytosine-5)-methyltransferase 1 [EC:2.1.1.37]|unclassified	18.261	0.136	0.019
K00560: thymidylate synthase [EC:2.1.1.45]	325.353	29.025	0.226
K00560: thymidylate synthase [EC:2.1.1.45]|unclassified	325.353	29.025	0.226
K00566: tRNA-specific 2-thiouridylase [EC:2.8.1.-]	1498.64	638.402	1.727
K00566: tRNA-specific 2-thiouridylase [EC:2.8.1.-]|g__Coprothermobacter.s__Coprothermobacter_proteolyticus	1428.34	621.12	1.103
K00566: tRNA-specific 2-thiouridylase [EC:2.8.1.-]|g__Thermacetogenium.s__Thermacetogenium_phaeum	60.15	12.141	0.512
K00566: tRNA-specific 2-thiouridylase [EC:2.8.1.-]|unclassified	10.146	5.14	1.285
K00567: methylated-DNA-[protein]-cysteine S-methyltransferase	779.453	28.831	4.467
K00567: methylated-DNA-[protein]-cysteine S-methyltransferase|g__Thermacetogenium.s__Thermacetogenium_phaeum	13.639	23.785	4.423
K00567: methylated-DNA-[protein]-cysteine S-methyltransferase|unclassified	765.813	5.046	0.044
K00568: 2-polyprenyl-6-hydroxyphenyl methylase / 3-demethylubiquinone-9 3-methyltransferase [EC:2.1.1.222 2.1.1.64]	1.58	0.136	0.219
K00568: 2-polyprenyl-6-hydroxyphenyl methylase / 3-demethylubiquinone-9 3-methyltransferase [EC:2.1.1.222 2.1.1.64]|unclassified	1.58	0.136	0.219
K00571: site-specific DNA-methyltransferase (adenine-specific)	106.483	23.771	0.953
K00571: site-specific DNA-methyltransferase (adenine-specific)|g__Thermacetogenium.s__Thermacetogenium_phaeum	106.483	23.771	0.953
K00575: chemotaxis protein methyltransferase CheR [EC:2.1.1.80]	1309.67	56.461	1.157
K00575: chemotaxis protein methyltransferase CheR [EC:2.1.1.80]|g__Coprothermobacter.s__Coprothermobacter_proteolyticus	1167.12	42.855	0.093
K00575: chemotaxis protein methyltransferase CheR [EC:2.1.1.80]|g__Thermacetogenium.s__Thermacetogenium_phaeum	116.006	7.906	0.519
K00575: chemotaxis protein methyltransferase CheR [EC:2.1.1.80]|unclassified	26.544	5.7	0.545
K00577: tetrahydromethanopterin S-methyltransferase subunit A [EC:2.1.1.86]	112.367	69.16	1390.97
K00577: tetrahydromethanopterin S-methyltransferase subunit A [EC:2.1.1.86]|unclassified	112.367	69.16	1390.97
K00578: tetrahydromethanopterin S-methyltransferase subunit B [EC:2.1.1.86]	178.614	19.141	0.272
K00578: tetrahydromethanopterin S-methyltransferase subunit B [EC:2.1.1.86]|g__Methanothermobacter.s__Methanothermobacter_thermautotrophicus	151.069	19.004	0.319
K00578: tetrahydromethanopterin S-methyltransferase subunit B [EC:2.1.1.86]|unclassified	27.545	0.136	0.013
K00579: tetrahydromethanopterin S-methyltransferase subunit C [EC:2.1.1.86]	482.775	63.597	0.769
K00579: tetrahydromethanopterin S-methyltransferase subunit C [EC:2.1.1.86]|g__Methanothermobacter.s__Methanothermobacter_thermautotrophicus	144.53	14.58	0.256
K00579: tetrahydromethanopterin S-methyltransferase subunit C [EC:2.1.1.86]|unclassified	338.245	49.017	0.605
K00580: tetrahydromethanopterin S-methyltransferase subunit D [EC:2.1.1.86]	308.189	120.944	240.785
K00580: tetrahydromethanopterin S-methyltransferase subunit D [EC:2.1.1.86]|g__Methanothermobacter.s__Methanothermobacter_thermautotrophicus	64.285	31.11	1.227
K00580: tetrahydromethanopterin S-methyltransferase subunit D [EC:2.1.1.86]|unclassified	243.904	89.835	239.557
K00581: tetrahydromethanopterin S-methyltransferase subunit E [EC:2.1.1.86]	1053.48	263.895	1.912
K00581: tetrahydromethanopterin S-methyltransferase subunit E [EC:2.1.1.86]|g__Methanothermobacter.s__Methanothermobacter_thermautotrophicus	290.095	20.513	0.179
K00581: tetrahydromethanopterin S-methyltransferase subunit E [EC:2.1.1.86]|unclassified	763.385	243.382	1.767
K00583: tetrahydromethanopterin S-methyltransferase subunit G [EC:2.1.1.86]	272.853	363.773	3.382
K00583: tetrahydromethanopterin S-methyltransferase subunit G [EC:2.1.1.86]|g__Methanothermobacter.s__Methanothermobacter_thermautotrophicus	272.853	363.773	3.382
K00584: tetrahydromethanopterin S-methyltransferase subunit H [EC:2.1.1.86]	1336.84	626.124	5.142
K00584: tetrahydromethanopterin S-methyltransferase subunit H [EC:2.1.1.86]|g__Methanothermobacter.s__Methanothermobacter_thermautotrophicus	202.176	142.172	1.784
K00584: tetrahydromethanopterin S-methyltransferase subunit H [EC:2.1.1.86]|unclassified	1134.67	483.953	5.062
K00586: diphthine synthase	902.828	46.787	0.195
K00586: diphthine synthase|g__Methanothermobacter.s__Methanothermobacter_thermautotrophicus	90.082	1.971	0.056
K00586: diphthine synthase|unclassified	812.746	44.816	0.14
K00595: precorrin-6Y C5,15-methyltransferase (decarboxylating) [EC:2.1.1.132]	56.021	6.25	0.283
K00595: precorrin-6Y C5,15-methyltransferase (decarboxylating) [EC:2.1.1.132]|g__Thermacetogenium.s__Thermacetogenium_phaeum	56.021	6.25	0.283
K00600: glycine hydroxymethyltransferase [EC:2.1.2.1]	2057.94	176.377	3.824
K00600: glycine hydroxymethyltransferase [EC:2.1.2.1]|g__Anaerobaculum.s__Anaerobaculum_hydrogeniformans	33.297	29.405	2.24
K00600: glycine hydroxymethyltransferase [EC:2.1.2.1]|g__Anaerobaculum.s__Anaerobaculum_mobile	6.955	7.941	2.896
K00600: glycine hydroxymethyltransferase [EC:2.1.2.1]|g__Coprothermobacter.s__Coprothermobacter_proteolyticus	1190.53	93.326	0.199
K00600: glycine hydroxymethyltransferase [EC:2.1.2.1]|g__Thermacetogenium.s__Thermacetogenium_phaeum	106.837	9.268	0.437
K00600: glycine hydroxymethyltransferase [EC:2.1.2.1]|unclassified	720.325	36.437	10.666
K00602: phosphoribosylaminoimidazolecarboxamide formyltransferase / IMP cyclohydrolase [EC:2.1.2.3 3.5.4.10]	1655.15	203.508	1.023
K00602: phosphoribosylaminoimidazolecarboxamide formyltransferase / IMP cyclohydrolase [EC:2.1.2.3 3.5.4.10]|g__Anaerobaculum.s__Anaerobaculum_mobile	0.905	0.136	0.382
K00602: phosphoribosylaminoimidazolecarboxamide formyltransferase / IMP cyclohydrolase [EC:2.1.2.3 3.5.4.10]|g__Coprothermobacter.s__Coprothermobacter_proteolyticus	624.445	16.504	0.067
K00602: phosphoribosylaminoimidazolecarboxamide formyltransferase / IMP cyclohydrolase [EC:2.1.2.3 3.5.4.10]|g__Thermacetogenium.s__Thermacetogenium_phaeum	71.873	9.014	0.318
K00602: phosphoribosylaminoimidazolecarboxamide formyltransferase / IMP cyclohydrolase [EC:2.1.2.3 3.5.4.10]|unclassified	957.925	177.854	0.633
K00603: glutamate formiminotransferase [EC:2.1.2.5]	1486.16	118.71	0.764
K00603: glutamate formiminotransferase [EC:2.1.2.5]|g__Anaerobaculum.s__Anaerobaculum_mobile	19.763	1.647	0.211
K00603: glutamate formiminotransferase [EC:2.1.2.5]|g__Coprothermobacter.s__Coprothermobacter_proteolyticus	1429.54	111.918	0.199
K00603: glutamate formiminotransferase [EC:2.1.2.5]|g__Thermacetogenium.s__Thermacetogenium_phaeum	36.854	5.145	0.354
K00604: methionyl-tRNA formyltransferase [EC:2.1.2.9]	1323.34	67.584	0.945
K00604: methionyl-tRNA formyltransferase [EC:2.1.2.9]|g__Anaerobaculum.s__Anaerobaculum_mobile	3.093	0.136	0.112
K00604: methionyl-tRNA formyltransferase [EC:2.1.2.9]|g__Coprothermobacter.s__Coprothermobacter_proteolyticus	1294.87	60.298	0.118
K00604: methionyl-tRNA formyltransferase [EC:2.1.2.9]|g__Thermacetogenium.s__Thermacetogenium_phaeum	25.371	7.149	0.715
K00605: aminomethyltransferase [EC:2.1.2.10]	1411.29	489.153	4.471
K00605: aminomethyltransferase [EC:2.1.2.10]|g__Anaerobaculum.s__Anaerobaculum_mobile	4.843	0.136	0.071
K00605: aminomethyltransferase [EC:2.1.2.10]|g__Coprothermobacter.s__Coprothermobacter_proteolyticus	1269.29	448.751	0.897
K00605: aminomethyltransferase [EC:2.1.2.10]|g__Thermacetogenium.s__Thermacetogenium_phaeum	73.239	3.674	0.127
K00605: aminomethyltransferase [EC:2.1.2.10]|unclassified	63.921	36.591	4.238
K00606: 3-methyl-2-oxobutanoate hydroxymethyltransferase [EC:2.1.2.11]	1605.57	329.162	1.674
K00606: 3-methyl-2-oxobutanoate hydroxymethyltransferase [EC:2.1.2.11]|g__Anaerobaculum.s__Anaerobaculum_hydrogeniformans	52.806	13.294	0.639
K00606: 3-methyl-2-oxobutanoate hydroxymethyltransferase [EC:2.1.2.11]|g__Anaerobaculum.s__Anaerobaculum_mobile	42.273	6.952	1.039
K00606: 3-methyl-2-oxobutanoate hydroxymethyltransferase [EC:2.1.2.11]|g__Coprothermobacter.s__Coprothermobacter_proteolyticus	1393.07	296.847	0.54
K00606: 3-methyl-2-oxobutanoate hydroxymethyltransferase [EC:2.1.2.11]|g__Thermacetogenium.s__Thermacetogenium_phaeum	60.345	3.786	0.159
K00606: 3-methyl-2-oxobutanoate hydroxymethyltransferase [EC:2.1.2.11]|unclassified	57.07	8.283	1.202
K00609: aspartate carbamoyltransferase catalytic subunit [EC:2.1.3.2]	2060.58	178.383	2.503
K00609: aspartate carbamoyltransferase catalytic subunit [EC:2.1.3.2]|g__Anaerobaculum.s__Anaerobaculum_mobile	3.067	0.136	0.113
K00609: aspartate carbamoyltransferase catalytic subunit [EC:2.1.3.2]|g__Coprothermobacter.s__Coprothermobacter_proteolyticus	1279.59	28.837	0.057
K00609: aspartate carbamoyltransferase catalytic subunit [EC:2.1.3.2]|g__Methanothermobacter.s__Methanothermobacter_thermautotrophicus	97.368	8.851	0.231
K00609: aspartate carbamoyltransferase catalytic subunit [EC:2.1.3.2]|g__Thermacetogenium.s__Thermacetogenium_phaeum	73.825	5.917	0.203
K00609: aspartate carbamoyltransferase catalytic subunit [EC:2.1.3.2]|unclassified	606.726	134.642	2.192
K00610: aspartate carbamoyltransferase regulatory subunit	64.739	13.044	0.511
K00610: aspartate carbamoyltransferase regulatory subunit|unclassified	64.739	13.044	0.511
K00611: ornithine carbamoyltransferase [EC:2.1.3.3]	2853.21	709.556	10.58
K00611: ornithine carbamoyltransferase [EC:2.1.3.3]|g__Anaerobaculum.s__Anaerobaculum_mobile	5.881	7.331	3.162
K00611: ornithine carbamoyltransferase [EC:2.1.3.3]|g__Coprothermobacter.s__Coprothermobacter_proteolyticus	1599.55	495.141	0.785
K00611: ornithine carbamoyltransferase [EC:2.1.3.3]|g__Thermacetogenium.s__Thermacetogenium_phaeum	63.167	7.302	0.293
K00611: ornithine carbamoyltransferase [EC:2.1.3.3]|unclassified	1184.62	199.783	203.023
K00615: transketolase [EC:2.2.1.1]	1645.42	266.262	3.214
K00615: transketolase [EC:2.2.1.1]|g__Anaerobaculum.s__Anaerobaculum_mobile	12.833	10.229	7.955
K00615: transketolase [EC:2.2.1.1]|g__Coprothermobacter.s__Coprothermobacter_proteolyticus	1444.63	241.803	0.425
K00615: transketolase [EC:2.2.1.1]|g__Thermacetogenium.s__Thermacetogenium_phaeum	117.027	4.42	0.23
K00615: transketolase [EC:2.2.1.1]|unclassified	70.926	9.809	0.898
K00616: transaldolase [EC:2.2.1.2]	1570.33	5539.29	10.627
K00616: transaldolase [EC:2.2.1.2]|g__Coprothermobacter.s__Coprothermobacter_proteolyticus	1497.66	5491.26	9.3
K00616: transaldolase [EC:2.2.1.2]|g__Thermacetogenium.s__Thermacetogenium_phaeum	68.952	32.114	1.181
K00616: transaldolase [EC:2.2.1.2]|unclassified	3.709	15.916	216.994
K00619: amino-acid N-acetyltransferase [EC:2.3.1.1]	561.864	45.566	0.206
K00619: amino-acid N-acetyltransferase [EC:2.3.1.1]|unclassified	561.864	45.566	0.206
K00620: glutamate N-acetyltransferase / amino-acid N-acetyltransferase [EC:2.3.1.35 2.3.1.1]	757.914	79.486	0.797
K00620: glutamate N-acetyltransferase / amino-acid N-acetyltransferase [EC:2.3.1.35 2.3.1.1]|g__Thermacetogenium.s__Thermacetogenium_phaeum	52.487	11.434	0.553
K00620: glutamate N-acetyltransferase / amino-acid N-acetyltransferase [EC:2.3.1.35 2.3.1.1]|unclassified	705.427	68.052	0.245
K00625: phosphate acetyltransferase [EC:2.3.1.8]	69.504	162.721	5.938
K00625: phosphate acetyltransferase [EC:2.3.1.8]|g__Thermacetogenium.s__Thermacetogenium_phaeum	54.694	144.815	6.716
K00625: phosphate acetyltransferase [EC:2.3.1.8]|unclassified	14.81	17.907	3.067
K00626: acetyl-CoA C-acetyltransferase [EC:2.3.1.9]	1546.35	52.638	0.194
K00626: acetyl-CoA C-acetyltransferase [EC:2.3.1.9]|g__Coprothermobacter.s__Coprothermobacter_proteolyticus	106.301	1.22	0.029
K00626: acetyl-CoA C-acetyltransferase [EC:2.3.1.9]|g__Methanothermobacter.s__Methanothermobacter_thermautotrophicus	112.099	2.354	0.053
K00626: acetyl-CoA C-acetyltransferase [EC:2.3.1.9]|unclassified	1327.95	49.064	0.183
K00627: pyruvate dehydrogenase E2 component (dihydrolipoamide acetyltransferase) [EC:2.3.1.12]	1086.7	88.124	0.522
K00627: pyruvate dehydrogenase E2 component (dihydrolipoamide acetyltransferase) [EC:2.3.1.12]|g__Coprothermobacter.s__Coprothermobacter_proteolyticus	1074.76	87.851	0.207
K00627: pyruvate dehydrogenase E2 component (dihydrolipoamide acetyltransferase) [EC:2.3.1.12]|g__Thermacetogenium.s__Thermacetogenium_phaeum	1.227	0.136	0.282
K00627: pyruvate dehydrogenase E2 component (dihydrolipoamide acetyltransferase) [EC:2.3.1.12]|unclassified	10.714	0.136	0.032
K00633: galactoside O-acetyltransferase	15.989	0.136	0.022
K00633: galactoside O-acetyltransferase|unclassified	15.989	0.136	0.022
K00634: phosphate butyryltransferase [EC:2.3.1.19]	1424.52	473.254	1.731
K00634: phosphate butyryltransferase [EC:2.3.1.19]|g__Anaerobaculum.s__Anaerobaculum_mobile	26.832	10.522	0.995
K00634: phosphate butyryltransferase [EC:2.3.1.19]|g__Coprothermobacter.s__Coprothermobacter_proteolyticus	1320.38	462.459	0.888
K00634: phosphate butyryltransferase [EC:2.3.1.19]|g__Thermacetogenium.s__Thermacetogenium_phaeum	71.868	0.136	0.005
K00634: phosphate butyryltransferase [EC:2.3.1.19]|unclassified	5.436	0.136	0.064
K00639: glycine C-acetyltransferase [EC:2.3.1.29]	1476.88	601.458	2.68
K00639: glycine C-acetyltransferase [EC:2.3.1.29]|g__Anaerobaculum.s__Anaerobaculum_mobile	10.855	4.428	1.035
K00639: glycine C-acetyltransferase [EC:2.3.1.29]|g__Coprothermobacter.s__Coprothermobacter_proteolyticus	1450.4	584.146	1.022
K00639: glycine C-acetyltransferase [EC:2.3.1.29]|unclassified	15.623	12.884	2.092
K00640: serine O-acetyltransferase [EC:2.3.1.30]	1948.83	12.848	0.87
K00640: serine O-acetyltransferase [EC:2.3.1.30]|g__Anaerobaculum.s__Anaerobaculum_mobile	11.412	0.136	0.03
K00640: serine O-acetyltransferase [EC:2.3.1.30]|g__Coprothermobacter.s__Coprothermobacter_proteolyticus	1534.59	0.136	0
K00640: serine O-acetyltransferase [EC:2.3.1.30]|g__Thermacetogenium.s__Thermacetogenium_phaeum	78.601	11.347	0.366
K00640: serine O-acetyltransferase [EC:2.3.1.30]|unclassified	324.236	1.228	0.732
K00641: homoserine O-acetyltransferase [EC:2.3.1.31]	571.391	34.916	1.965
K00641: homoserine O-acetyltransferase [EC:2.3.1.31]|g__Anaerobaculum.s__Anaerobaculum_mobile	3.602	3.613	2.544
K00641: homoserine O-acetyltransferase [EC:2.3.1.31]|unclassified	567.788	31.303	1.88
K00645: [acyl-carrier-protein] S-malonyltransferase [EC:2.3.1.39]	2729.35	226.193	0.909
K00645: [acyl-carrier-protein] S-malonyltransferase [EC:2.3.1.39]|g__Coprothermobacter.s__Coprothermobacter_proteolyticus	2660.91	221.547	0.414
K00645: [acyl-carrier-protein] S-malonyltransferase [EC:2.3.1.39]|g__Thermacetogenium.s__Thermacetogenium_phaeum	23.45	4.51	0.488
K00645: [acyl-carrier-protein] S-malonyltransferase [EC:2.3.1.39]|unclassified	44.987	0.136	0.008
K00647: 3-oxoacyl-[acyl-carrier-protein] synthase I [EC:2.3.1.41]	0.986	0.136	0.351
K00647: 3-oxoacyl-[acyl-carrier-protein] synthase I [EC:2.3.1.41]|unclassified	0.986	0.136	0.351
K00648: 3-oxoacyl-[acyl-carrier-protein] synthase III [EC:2.3.1.180]	589.731	36.814	1.592
K00648: 3-oxoacyl-[acyl-carrier-protein] synthase III [EC:2.3.1.180]|g__Anaerobaculum.s__Anaerobaculum_mobile	18.817	5.477	0.738
K00648: 3-oxoacyl-[acyl-carrier-protein] synthase III [EC:2.3.1.180]|g__Coprothermobacter.s__Coprothermobacter_proteolyticus	520.403	15.003	0.073
K00648: 3-oxoacyl-[acyl-carrier-protein] synthase III [EC:2.3.1.180]|g__Thermacetogenium.s__Thermacetogenium_phaeum	31.461	8.311	0.67
K00648: 3-oxoacyl-[acyl-carrier-protein] synthase III [EC:2.3.1.180]|unclassified	19.049	8.024	2.56
K00655: 1-acyl-sn-glycerol-3-phosphate acyltransferase [EC:2.3.1.51]	63.464	55.851	150.805
K00655: 1-acyl-sn-glycerol-3-phosphate acyltransferase [EC:2.3.1.51]|g__Thermacetogenium.s__Thermacetogenium_phaeum	45.014	37.543	2.115
K00655: 1-acyl-sn-glycerol-3-phosphate acyltransferase [EC:2.3.1.51]|unclassified	18.451	18.308	148.689
K00656: formate C-acetyltransferase [EC:2.3.1.54]	85.425	53.782	751.535
K00656: formate C-acetyltransferase [EC:2.3.1.54]|g__Thermacetogenium.s__Thermacetogenium_phaeum	52.469	3.127	0.151
K00656: formate C-acetyltransferase [EC:2.3.1.54]|unclassified	32.956	50.655	751.438
K00661: maltose O-acetyltransferase	4.224	0.136	0.082
K00661: maltose O-acetyltransferase|unclassified	4.224	0.136	0.082
K00666: fatty-acyl-CoA synthase	1506.11	78.302	0.41
K00666: fatty-acyl-CoA synthase|g__Methanothermobacter.s__Methanothermobacter_thermautotrophicus	93.182	5.863	0.16
K00666: fatty-acyl-CoA synthase|unclassified	1412.92	72.439	0.377
K00672: formylmethanofuran--tetrahydromethanopterin N-formyltransferase [EC:2.3.1.101]	700.116	68.706	0.543
K00672: formylmethanofuran--tetrahydromethanopterin N-formyltransferase [EC:2.3.1.101]|g__Anaerobaculum.s__Anaerobaculum_mobile	18.847	1.696	0.228
K00672: formylmethanofuran--tetrahydromethanopterin N-formyltransferase [EC:2.3.1.101]|g__Methanothermobacter.s__Methanothermobacter_thermautotrophicus	79.318	0.136	0.004
K00672: formylmethanofuran--tetrahydromethanopterin N-formyltransferase [EC:2.3.1.101]|unclassified	601.951	66.873	0.316
K00677: UDP-N-acetylglucosamine acyltransferase [EC:2.3.1.129]	21.648	20.857	2.444
K00677: UDP-N-acetylglucosamine acyltransferase [EC:2.3.1.129]|g__Anaerobaculum.s__Anaerobaculum_mobile	3.678	0.136	0.094
K00677: UDP-N-acetylglucosamine acyltransferase [EC:2.3.1.129]|unclassified	17.97	20.72	2.925
K00681: gamma-glutamyltranspeptidase / glutathione hydrolase [EC:2.3.2.2 3.4.19.13]	14.518	3.218	0.562
K00681: gamma-glutamyltranspeptidase / glutathione hydrolase [EC:2.3.2.2 3.4.19.13]|g__Anaerobaculum.s__Anaerobaculum_mobile	4.544	3.082	1.72
K00681: gamma-glutamyltranspeptidase / glutathione hydrolase [EC:2.3.2.2 3.4.19.13]|unclassified	9.974	0.136	0.035
K00688: starch phosphorylase [EC:2.4.1.1]	1748.59	164.119	1.418
K00688: starch phosphorylase [EC:2.4.1.1]|g__Anaerobaculum.s__Anaerobaculum_mobile	4.089	0.136	0.085
K00688: starch phosphorylase [EC:2.4.1.1]|g__Coprothermobacter.s__Coprothermobacter_proteolyticus	1218.59	142.362	0.296
K00688: starch phosphorylase [EC:2.4.1.1]|unclassified	525.91	21.621	1.294
K00700: 1,4-alpha-glucan branching enzyme [EC:2.4.1.18]	30.592	3.846	0.319
K00700: 1,4-alpha-glucan branching enzyme [EC:2.4.1.18]|g__Anaerobaculum.s__Anaerobaculum_mobile	17.994	3.71	0.523
K00700: 1,4-alpha-glucan branching enzyme [EC:2.4.1.18]|unclassified	12.598	0.136	0.027
K00703: starch synthase [EC:2.4.1.21]	1388.91	85.704	1.554
K00703: starch synthase [EC:2.4.1.21]|g__Anaerobaculum.s__Anaerobaculum_mobile	3.349	0.136	0.103
K00703: starch synthase [EC:2.4.1.21]|g__Coprothermobacter.s__Coprothermobacter_proteolyticus	1325.1	70.333	0.135
K00703: starch synthase [EC:2.4.1.21]|g__Thermacetogenium.s__Thermacetogenium_phaeum	44.497	9.997	0.57
K00703: starch synthase [EC:2.4.1.21]|unclassified	15.963	5.238	1.202
K00705: 4-alpha-glucanotransferase [EC:2.4.1.25]	77.267	3.061	0.15
K00705: 4-alpha-glucanotransferase [EC:2.4.1.25]|g__Thermacetogenium.s__Thermacetogenium_phaeum	69.284	2.925	0.107
K00705: 4-alpha-glucanotransferase [EC:2.4.1.25]|unclassified	7.982	0.136	0.043
K00721: dolichol-phosphate mannosyltransferase [EC:2.4.1.83]	838.433	193.858	0.789
K00721: dolichol-phosphate mannosyltransferase [EC:2.4.1.83]|g__Anaerobaculum.s__Anaerobaculum_mobile	39.684	3.114	0.199
K00721: dolichol-phosphate mannosyltransferase [EC:2.4.1.83]|unclassified	798.749	190.744	0.664
K00748: lipid-A-disaccharide synthase [EC:2.4.1.182]	11.893	0.136	0.029
K00748: lipid-A-disaccharide synthase [EC:2.4.1.182]|unclassified	11.893	0.136	0.029
K00756: pyrimidine-nucleoside phosphorylase [EC:2.4.2.2]	1252.89	81.183	0.99
K00756: pyrimidine-nucleoside phosphorylase [EC:2.4.2.2]|g__Anaerobaculum.s__Anaerobaculum_mobile	2.906	0.136	0.119
K00756: pyrimidine-nucleoside phosphorylase [EC:2.4.2.2]|g__Coprothermobacter.s__Coprothermobacter_proteolyticus	1204.93	71.295	0.15
K00756: pyrimidine-nucleoside phosphorylase [EC:2.4.2.2]|g__Thermacetogenium.s__Thermacetogenium_phaeum	30.458	9.615	0.801
K00756: pyrimidine-nucleoside phosphorylase [EC:2.4.2.2]|unclassified	14.593	0.136	0.024
K00757: uridine phosphorylase [EC:2.4.2.3]	1457.16	2.09	0.004
K00757: uridine phosphorylase [EC:2.4.2.3]|g__Coprothermobacter.s__Coprothermobacter_proteolyticus	1457.16	2.09	0.004
K00759: adenine phosphoribosyltransferase [EC:2.4.2.7]	1391.12	160	97.218
K00759: adenine phosphoribosyltransferase [EC:2.4.2.7]|g__Coprothermobacter.s__Coprothermobacter_proteolyticus	1349.05	154.917	0.291
K00759: adenine phosphoribosyltransferase [EC:2.4.2.7]|unclassified	42.076	5.082	96.978
K00760: hypoxanthine phosphoribosyltransferase [EC:2.4.2.8]	973.612	99.343	0.639
K00760: hypoxanthine phosphoribosyltransferase [EC:2.4.2.8]|g__Anaerobaculum.s__Anaerobaculum_mobile	7.095	0.136	0.049
K00760: hypoxanthine phosphoribosyltransferase [EC:2.4.2.8]|g__Coprothermobacter.s__Coprothermobacter_proteolyticus	879.725	83.749	0.241
K00760: hypoxanthine phosphoribosyltransferase [EC:2.4.2.8]|g__Thermacetogenium.s__Thermacetogenium_phaeum	47.959	6.506	0.344
K00760: hypoxanthine phosphoribosyltransferase [EC:2.4.2.8]|unclassified	38.835	8.952	0.892
K00761: uracil phosphoribosyltransferase [EC:2.4.2.9]	1433.19	82.37	0.29
K00761: uracil phosphoribosyltransferase [EC:2.4.2.9]|g__Anaerobaculum.s__Anaerobaculum_mobile	1.305	0.136	0.265
K00761: uracil phosphoribosyltransferase [EC:2.4.2.9]|g__Coprothermobacter.s__Coprothermobacter_proteolyticus	1377.84	81.688	0.15
K00761: uracil phosphoribosyltransferase [EC:2.4.2.9]|g__Thermacetogenium.s__Thermacetogenium_phaeum	12.232	0.136	0.028
K00761: uracil phosphoribosyltransferase [EC:2.4.2.9]|unclassified	41.809	0.409	0.105
K00762: orotate phosphoribosyltransferase [EC:2.4.2.10]	3517.47	719.021	5.581
K00762: orotate phosphoribosyltransferase [EC:2.4.2.10]|g__Coprothermobacter.s__Coprothermobacter_proteolyticus	1648.05	44.524	0.069
K00762: orotate phosphoribosyltransferase [EC:2.4.2.10]|g__Methanothermobacter.s__Methanothermobacter_thermautotrophicus	187.661	14.2	0.296
K00762: orotate phosphoribosyltransferase [EC:2.4.2.10]|g__Thermacetogenium.s__Thermacetogenium_phaeum	34.501	0.136	0.01
K00762: orotate phosphoribosyltransferase [EC:2.4.2.10]|unclassified	1647.26	660.16	5.321
K00763: nicotinate phosphoribosyltransferase [EC:6.3.4.21]	1947.97	609.186	6.116
K00763: nicotinate phosphoribosyltransferase [EC:6.3.4.21]|g__Coprothermobacter.s__Coprothermobacter_proteolyticus	1221.88	448.982	0.932
K00763: nicotinate phosphoribosyltransferase [EC:6.3.4.21]|g__Thermacetogenium.s__Thermacetogenium_phaeum	34.816	16.883	1.23
K00763: nicotinate phosphoribosyltransferase [EC:6.3.4.21]|unclassified	691.273	143.322	5.976
K00764: amidophosphoribosyltransferase [EC:2.4.2.14]	2412.63	398.029	2.933
K00764: amidophosphoribosyltransferase [EC:2.4.2.14]|g__Coprothermobacter.s__Coprothermobacter_proteolyticus	865.174	1.813	0.005
K00764: amidophosphoribosyltransferase [EC:2.4.2.14]|g__Thermacetogenium.s__Thermacetogenium_phaeum	63.922	30.313	1.203
K00764: amidophosphoribosyltransferase [EC:2.4.2.14]|unclassified	1483.54	365.903	1.761
K00765: ATP phosphoribosyltransferase [EC:2.4.2.17]	515.147	28.537	0.55
K00765: ATP phosphoribosyltransferase [EC:2.4.2.17]|g__Anaerobaculum.s__Anaerobaculum_mobile	17.714	0.136	0.02
K00765: ATP phosphoribosyltransferase [EC:2.4.2.17]|g__Methanothermobacter.s__Methanothermobacter_thermautotrophicus	120.65	3.396	0.071
K00765: ATP phosphoribosyltransferase [EC:2.4.2.17]|g__Thermacetogenium.s__Thermacetogenium_phaeum	65.091	0.136	0.005
K00765: ATP phosphoribosyltransferase [EC:2.4.2.17]|unclassified	311.692	24.868	0.509
K00766: anthranilate phosphoribosyltransferase [EC:2.4.2.18]	100.943	4.696	0.752
K00766: anthranilate phosphoribosyltransferase [EC:2.4.2.18]|g__Methanothermobacter.s__Methanothermobacter_thermautotrophicus	89.128	1.373	0.039
K00766: anthranilate phosphoribosyltransferase [EC:2.4.2.18]|unclassified	11.816	3.323	0.713
K00767: nicotinate-nucleotide pyrophosphorylase (carboxylating) [EC:2.4.2.19]	667.396	8.865	0.368
K00767: nicotinate-nucleotide pyrophosphorylase (carboxylating) [EC:2.4.2.19]|g__Methanothermobacter.s__Methanothermobacter_thermautotrophicus	88.261	0.136	0.004
K00767: nicotinate-nucleotide pyrophosphorylase (carboxylating) [EC:2.4.2.19]|g__Thermacetogenium.s__Thermacetogenium_phaeum	59.048	8.32	0.357
K00767: nicotinate-nucleotide pyrophosphorylase (carboxylating) [EC:2.4.2.19]|unclassified	520.086	0.409	0.006
K00768: nicotinate-nucleotide--dimethylbenzimidazole phosphoribosyltransferase [EC:2.4.2.21]	111.532	17.071	0.76
K00768: nicotinate-nucleotide--dimethylbenzimidazole phosphoribosyltransferase [EC:2.4.2.21]|g__Thermacetogenium.s__Thermacetogenium_phaeum	111.532	17.071	0.76
K00769: xanthine phosphoribosyltransferase [EC:2.4.2.22]	36.9	59.645	4.1
K00769: xanthine phosphoribosyltransferase [EC:2.4.2.22]|g__Anaerobaculum.s__Anaerobaculum_mobile	29.415	37.793	3.259
K00769: xanthine phosphoribosyltransferase [EC:2.4.2.22]|unclassified	7.485	21.852	7.405
K00772: 5'-methylthioadenosine phosphorylase [EC:2.4.2.28]	2106.19	166.623	0.517
K00772: 5'-methylthioadenosine phosphorylase [EC:2.4.2.28]|g__Coprothermobacter.s__Coprothermobacter_proteolyticus	1270.13	82.153	0.164
K00772: 5'-methylthioadenosine phosphorylase [EC:2.4.2.28]|g__Thermacetogenium.s__Thermacetogenium_phaeum	58.74	1.913	0.083
K00772: 5'-methylthioadenosine phosphorylase [EC:2.4.2.28]|unclassified	777.317	82.558	0.352
K00773: queuine tRNA-ribosyltransferase	1452.94	9.909	0.284
K00773: queuine tRNA-ribosyltransferase|g__Anaerobaculum.s__Anaerobaculum_mobile	2.412	0.136	0.143
K00773: queuine tRNA-ribosyltransferase|g__Coprothermobacter.s__Coprothermobacter_proteolyticus	1358.71	2.503	0.005
K00773: queuine tRNA-ribosyltransferase|g__Thermacetogenium.s__Thermacetogenium_phaeum	49.269	6.996	0.36
K00773: queuine tRNA-ribosyltransferase|unclassified	42.551	0.273	0.033
K00782: hypothetical protein	96.834	2.262	0.059
K00782: hypothetical protein|g__Methanothermobacter.s__Methanothermobacter_thermautotrophicus	96.834	2.262	0.059
K00783: hypothetical protein	962.755	150.619	0.823
K00783: hypothetical protein|g__Coprothermobacter.s__Coprothermobacter_proteolyticus	906.008	141.417	0.396
K00783: hypothetical protein|g__Thermacetogenium.s__Thermacetogenium_phaeum	53.697	9.065	0.428
K00783: hypothetical protein|unclassified	3.05	0.136	0.113
K00784: ribonuclease Z [EC:3.1.26.11]	531.734	63.94	0.512
K00784: ribonuclease Z [EC:3.1.26.11]|unclassified	531.734	63.94	0.512
K00788: thiamine-phosphate pyrophosphorylase [EC:2.5.1.3]	1598.92	57.656	1.387
K00788: thiamine-phosphate pyrophosphorylase [EC:2.5.1.3]|g__Anaerobaculum.s__Anaerobaculum_mobile	10.652	5.4	1.286
K00788: thiamine-phosphate pyrophosphorylase [EC:2.5.1.3]|g__Coprothermobacter.s__Coprothermobacter_proteolyticus	1448.32	51.984	0.091
K00788: thiamine-phosphate pyrophosphorylase [EC:2.5.1.3]|g__Thermacetogenium.s__Thermacetogenium_phaeum	139.946	0.273	0.01
K00789: S-adenosylmethionine synthetase [EC:2.5.1.6]	2917.82	968.919	337.113
K00789: S-adenosylmethionine synthetase [EC:2.5.1.6]|g__Anaerobaculum.s__Anaerobaculum_hydrogeniformans	43.284	121.2	7.102
K00789: S-adenosylmethionine synthetase [EC:2.5.1.6]|g__Anaerobaculum.s__Anaerobaculum_mobile	18.021	21.189	2.982
K00789: S-adenosylmethionine synthetase [EC:2.5.1.6]|g__Coprothermobacter.s__Coprothermobacter_proteolyticus	1361.88	514.743	0.959
K00789: S-adenosylmethionine synthetase [EC:2.5.1.6]|g__Thermacetogenium.s__Thermacetogenium_phaeum	52.427	14.784	0.715
K00789: S-adenosylmethionine synthetase [EC:2.5.1.6]|unclassified	1442.21	297.003	480.377
K00790: UDP-N-acetylglucosamine 1-carboxyvinyltransferase [EC:2.5.1.7]	1489.38	207.457	5.563
K00790: UDP-N-acetylglucosamine 1-carboxyvinyltransferase [EC:2.5.1.7]|g__Anaerobaculum.s__Anaerobaculum_mobile	3.01	0.136	0.115
K00790: UDP-N-acetylglucosamine 1-carboxyvinyltransferase [EC:2.5.1.7]|g__Coprothermobacter.s__Coprothermobacter_proteolyticus	1346.44	89.635	0.169
K00790: UDP-N-acetylglucosamine 1-carboxyvinyltransferase [EC:2.5.1.7]|g__Thermacetogenium.s__Thermacetogenium_phaeum	111.79	30.538	1.427
K00790: UDP-N-acetylglucosamine 1-carboxyvinyltransferase [EC:2.5.1.7]|unclassified	28.144	87.147	55.053
K00791: tRNA dimethylallyltransferase [EC:2.5.1.75]	1071.58	40.575	0.28
K00791: tRNA dimethylallyltransferase [EC:2.5.1.75]|g__Coprothermobacter.s__Coprothermobacter_proteolyticus	1048.2	38.864	0.094
K00791: tRNA dimethylallyltransferase [EC:2.5.1.75]|g__Thermacetogenium.s__Thermacetogenium_phaeum	11.637	1.575	0.343
K00791: tRNA dimethylallyltransferase [EC:2.5.1.75]|unclassified	11.747	0.136	0.029
K00793: riboflavin synthase [EC:2.5.1.9]	1119.69	211.777	1.836
K00793: riboflavin synthase [EC:2.5.1.9]|g__Anaerobaculum.s__Anaerobaculum_mobile	2.583	0.136	0.134
K00793: riboflavin synthase [EC:2.5.1.9]|g__Thermacetogenium.s__Thermacetogenium_phaeum	35.039	2.63	0.19
K00793: riboflavin synthase [EC:2.5.1.9]|unclassified	1082.07	209.01	4.158
K00794: 6,7-dimethyl-8-ribityllumazine synthase [EC:2.5.1.78]	1231.75	588.227	100.295
K00794: 6,7-dimethyl-8-ribityllumazine synthase [EC:2.5.1.78]|g__Anaerobaculum.s__Anaerobaculum_hydrogeniformans	12.523	4.269	0.865
K00794: 6,7-dimethyl-8-ribityllumazine synthase [EC:2.5.1.78]|g__Thermacetogenium.s__Thermacetogenium_phaeum	47.37	11.947	0.64
K00794: 6,7-dimethyl-8-ribityllumazine synthase [EC:2.5.1.78]|unclassified	1171.86	572.011	100.588
K00796: dihydropteroate synthase [EC:2.5.1.15]	1626.43	112.657	1.178
K00796: dihydropteroate synthase [EC:2.5.1.15]|g__Coprothermobacter.s__Coprothermobacter_proteolyticus	1371.01	55.405	0.103
K00796: dihydropteroate synthase [EC:2.5.1.15]|g__Thermacetogenium.s__Thermacetogenium_phaeum	67.067	12.501	0.473
K00796: dihydropteroate synthase [EC:2.5.1.15]|unclassified	188.351	44.751	0.603
K00797: spermidine synthase [EC:2.5.1.16]	1354.99	495.492	3.24
K00797: spermidine synthase [EC:2.5.1.16]|g__Anaerobaculum.s__Anaerobaculum_mobile	32.077	22.501	1.779
K00797: spermidine synthase [EC:2.5.1.16]|g__Coprothermobacter.s__Coprothermobacter_proteolyticus	1250.53	451.983	0.917
K00797: spermidine synthase [EC:2.5.1.16]|g__Thermacetogenium.s__Thermacetogenium_phaeum	54.97	3.579	0.266
K00797: spermidine synthase [EC:2.5.1.16]|unclassified	17.416	17.43	145.721
K00800: 3-phosphoshikimate 1-carboxyvinyltransferase [EC:2.5.1.19]	455.825	32.829	0.717
K00800: 3-phosphoshikimate 1-carboxyvinyltransferase [EC:2.5.1.19]|g__Anaerobaculum.s__Anaerobaculum_mobile	2.016	0.136	0.172
K00800: 3-phosphoshikimate 1-carboxyvinyltransferase [EC:2.5.1.19]|g__Thermacetogenium.s__Thermacetogenium_phaeum	50.364	7.719	0.389
K00800: 3-phosphoshikimate 1-carboxyvinyltransferase [EC:2.5.1.19]|unclassified	403.445	24.974	0.157
K00805: heptaprenyl diphosphate synthase [EC:2.5.1.30]	160.493	56.034	70.155
K00805: heptaprenyl diphosphate synthase [EC:2.5.1.30]|g__Thermacetogenium.s__Thermacetogenium_phaeum	160.367	52.613	1.212
K00805: heptaprenyl diphosphate synthase [EC:2.5.1.30]|unclassified	0.126	3.421	68.943
K00806: undecaprenyl diphosphate synthase [EC:2.5.1.31]	1217.32	394.134	1.538
K00806: undecaprenyl diphosphate synthase [EC:2.5.1.31]|g__Coprothermobacter.s__Coprothermobacter_proteolyticus	1202.91	391.9	0.826
K00806: undecaprenyl diphosphate synthase [EC:2.5.1.31]|g__Thermacetogenium.s__Thermacetogenium_phaeum	3.776	1.961	1.318
K00806: undecaprenyl diphosphate synthase [EC:2.5.1.31]|unclassified	10.638	0.273	0.135
K00809: deoxyhypusine synthase	2518.92	160.763	0.663
K00809: deoxyhypusine synthase|unclassified	2518.92	160.763	0.663
K00812: aspartate aminotransferase [EC:2.6.1.1]	3120.35	570.184	3.171
K00812: aspartate aminotransferase [EC:2.6.1.1]|g__Anaerobaculum.s__Anaerobaculum_mobile	18.134	2.255	0.315
K00812: aspartate aminotransferase [EC:2.6.1.1]|unclassified	3102.22	567.929	4.978
K00817: histidinol-phosphate aminotransferase [EC:2.6.1.9]	2096.99	130.004	6.507
K00817: histidinol-phosphate aminotransferase [EC:2.6.1.9]|g__Anaerobaculum.s__Anaerobaculum_mobile	1.406	1.491	27.565
K00817: histidinol-phosphate aminotransferase [EC:2.6.1.9]|g__Coprothermobacter.s__Coprothermobacter_proteolyticus	1263.75	47.42	0.095
K00817: histidinol-phosphate aminotransferase [EC:2.6.1.9]|g__Thermacetogenium.s__Thermacetogenium_phaeum	8.294	1.303	0.399
K00817: histidinol-phosphate aminotransferase [EC:2.6.1.9]|unclassified	823.535	79.789	6.069
K00820: glucosamine--fructose-6-phosphate aminotransferase (isomerizing) [EC:2.6.1.16]	3993.61	224.176	3.074
K00820: glucosamine--fructose-6-phosphate aminotransferase (isomerizing) [EC:2.6.1.16]|g__Anaerobaculum.s__Anaerobaculum_mobile	1.394	0.771	1.402
K00820: glucosamine--fructose-6-phosphate aminotransferase (isomerizing) [EC:2.6.1.16]|g__Coprothermobacter.s__Coprothermobacter_proteolyticus	2883.44	156.767	0.276
K00820: glucosamine--fructose-6-phosphate aminotransferase (isomerizing) [EC:2.6.1.16]|g__Methanothermobacter.s__Methanothermobacter_thermautotrophicus	107.81	2.763	0.065
K00820: glucosamine--fructose-6-phosphate aminotransferase (isomerizing) [EC:2.6.1.16]|g__Thermacetogenium.s__Thermacetogenium_phaeum	92.707	10.283	0.281
K00820: glucosamine--fructose-6-phosphate aminotransferase (isomerizing) [EC:2.6.1.16]|unclassified	908.261	53.592	2.546
K00821: acetylornithine/N-succinyldiaminopimelate aminotransferase [EC:2.6.1.11 2.6.1.17]	671.898	37.561	0.284
K00821: acetylornithine/N-succinyldiaminopimelate aminotransferase [EC:2.6.1.11 2.6.1.17]|g__Methanothermobacter.s__Methanothermobacter_thermautotrophicus	118.219	6.637	0.142
K00821: acetylornithine/N-succinyldiaminopimelate aminotransferase [EC:2.6.1.11 2.6.1.17]|unclassified	553.679	30.924	0.142
K00823: 4-aminobutyrate aminotransferase [EC:2.6.1.19]	1451.39	532.865	1.28
K00823: 4-aminobutyrate aminotransferase [EC:2.6.1.19]|g__Coprothermobacter.s__Coprothermobacter_proteolyticus	1362.67	522.076	0.972
K00823: 4-aminobutyrate aminotransferase [EC:2.6.1.19]|g__Thermacetogenium.s__Thermacetogenium_phaeum	73.74	10.653	0.366
K00823: 4-aminobutyrate aminotransferase [EC:2.6.1.19]|unclassified	14.985	0.136	0.023
K00826: branched-chain amino acid aminotransferase [EC:2.6.1.42]	1399.34	249.5	6.051
K00826: branched-chain amino acid aminotransferase [EC:2.6.1.42]|g__Anaerobaculum.s__Anaerobaculum_hydrogeniformans	24.087	12.916	1.36
K00826: branched-chain amino acid aminotransferase [EC:2.6.1.42]|g__Anaerobaculum.s__Anaerobaculum_mobile	25.695	73.619	7.267
K00826: branched-chain amino acid aminotransferase [EC:2.6.1.42]|g__Thermacetogenium.s__Thermacetogenium_phaeum	81.81	20.649	1.191
K00826: branched-chain amino acid aminotransferase [EC:2.6.1.42]|unclassified	1267.75	142.316	9.782
K00845: glucokinase [EC:2.7.1.2]	1554.61	75.589	9.082
K00845: glucokinase [EC:2.7.1.2]|g__Anaerobaculum.s__Anaerobaculum_mobile	9.399	12.501	3.373
K00845: glucokinase [EC:2.7.1.2]|g__Coprothermobacter.s__Coprothermobacter_proteolyticus	1488.86	27.558	0.047
K00845: glucokinase [EC:2.7.1.2]|g__Thermacetogenium.s__Thermacetogenium_phaeum	56.227	16.975	0.766
K00845: glucokinase [EC:2.7.1.2]|unclassified	0.126	18.555	373.923
K00850: 6-phosphofructokinase 1 [EC:2.7.1.11]	3985.85	2260.61	13.546
K00850: 6-phosphofructokinase 1 [EC:2.7.1.11]|g__Anaerobaculum.s__Anaerobaculum_mobile	1.113	1.124	2.56
K00850: 6-phosphofructokinase 1 [EC:2.7.1.11]|g__Coprothermobacter.s__Coprothermobacter_proteolyticus	3877.57	2236.36	4.785
K00850: 6-phosphofructokinase 1 [EC:2.7.1.11]|g__Thermacetogenium.s__Thermacetogenium_phaeum	66.61	0.136	0.005
K00850: 6-phosphofructokinase 1 [EC:2.7.1.11]|unclassified	40.553	22.99	10.698
K00851: gluconokinase [EC:2.7.1.12]	24.009	2.448	0.259
K00851: gluconokinase [EC:2.7.1.12]|g__Anaerobaculum.s__Anaerobaculum_mobile	24.009	2.448	0.259
K00852: ribokinase [EC:2.7.1.15]	910.478	35.884	0.495
K00852: ribokinase [EC:2.7.1.15]|g__Coprothermobacter.s__Coprothermobacter_proteolyticus	644.843	23.11	0.091
K00852: ribokinase [EC:2.7.1.15]|g__Methanothermobacter.s__Methanothermobacter_thermautotrophicus	78.951	12.501	0.402
K00852: ribokinase [EC:2.7.1.15]|unclassified	186.684	0.273	0.138
K00857: thymidine kinase [EC:2.7.1.21]	1288.38	134.226	83.013
K00857: thymidine kinase [EC:2.7.1.21]|g__Coprothermobacter.s__Coprothermobacter_proteolyticus	1227.79	129.861	0.268
K00857: thymidine kinase [EC:2.7.1.21]|unclassified	60.594	4.366	82.763
K00858: NAD+ kinase [EC:2.7.1.23]	2471.43	247.423	0.784
K00858: NAD+ kinase [EC:2.7.1.23]|g__Anaerobaculum.s__Anaerobaculum_mobile	6.425	0.136	0.054
K00858: NAD+ kinase [EC:2.7.1.23]|g__Coprothermobacter.s__Coprothermobacter_proteolyticus	1204.03	207.564	0.437
K00858: NAD+ kinase [EC:2.7.1.23]|g__Thermacetogenium.s__Thermacetogenium_phaeum	79.86	6.781	0.215
K00858: NAD+ kinase [EC:2.7.1.23]|unclassified	1181.11	32.942	0.253
K00859: dephospho-CoA kinase [EC:2.7.1.24]	1147.17	129.011	0.729
K00859: dephospho-CoA kinase [EC:2.7.1.24]|g__Coprothermobacter.s__Coprothermobacter_proteolyticus	1072.32	118.212	0.28
K00859: dephospho-CoA kinase [EC:2.7.1.24]|g__Thermacetogenium.s__Thermacetogenium_phaeum	68.547	10.663	0.395
K00859: dephospho-CoA kinase [EC:2.7.1.24]|unclassified	6.306	0.136	0.055
K00864: glycerol kinase [EC:2.7.1.30]	1364.99	128.514	1.905
K00864: glycerol kinase [EC:2.7.1.30]|g__Anaerobaculum.s__Anaerobaculum_hydrogeniformans	31.822	29.459	2.348
K00864: glycerol kinase [EC:2.7.1.30]|g__Anaerobaculum.s__Anaerobaculum_mobile	18.351	8.06	1.114
K00864: glycerol kinase [EC:2.7.1.30]|g__Coprothermobacter.s__Coprothermobacter_proteolyticus	1289.62	81.944	0.161
K00864: glycerol kinase [EC:2.7.1.30]|unclassified	25.197	9.051	1.193
K00865: glycerate 2-kinase [EC:2.7.1.165]	1071.31	98.703	0.234
K00865: glycerate 2-kinase [EC:2.7.1.165]|g__Coprothermobacter.s__Coprothermobacter_proteolyticus	1033.61	87.196	0.214
K00865: glycerate 2-kinase [EC:2.7.1.165]|unclassified	37.703	11.507	0.774
K00872: homoserine kinase [EC:2.7.1.39]	51.868	17.055	2.321
K00872: homoserine kinase [EC:2.7.1.39]|g__Thermacetogenium.s__Thermacetogenium_phaeum	35.027	3.171	0.23
K00872: homoserine kinase [EC:2.7.1.39]|unclassified	16.841	13.883	2.091
K00873: pyruvate kinase [EC:2.7.1.40]	2073.54	352.412	1.121
K00873: pyruvate kinase [EC:2.7.1.40]|g__Coprothermobacter.s__Coprothermobacter_proteolyticus	1253.7	240.168	0.486
K00873: pyruvate kinase [EC:2.7.1.40]|g__Thermacetogenium.s__Thermacetogenium_phaeum	68.035	6.794	0.253
K00873: pyruvate kinase [EC:2.7.1.40]|unclassified	751.806	105.449	0.381
K00874: 2-dehydro-3-deoxygluconokinase [EC:2.7.1.45]	29.59	0.273	0.023
K00874: 2-dehydro-3-deoxygluconokinase [EC:2.7.1.45]|g__Anaerobaculum.s__Anaerobaculum_mobile	12.963	0.136	0.027
K00874: 2-dehydro-3-deoxygluconokinase [EC:2.7.1.45]|unclassified	16.628	0.136	0.021
K00876: uridine kinase [EC:2.7.1.48]	2475.29	456.832	1.191
K00876: uridine kinase [EC:2.7.1.48]|g__Anaerobaculum.s__Anaerobaculum_mobile	12.928	1.559	0.306
K00876: uridine kinase [EC:2.7.1.48]|g__Coprothermobacter.s__Coprothermobacter_proteolyticus	2458.29	451.771	0.929
K00876: uridine kinase [EC:2.7.1.48]|unclassified	4.068	3.503	67.928
K00878: hydroxyethylthiazole kinase [EC:2.7.1.50]	2256.36	96.497	1.313
K00878: hydroxyethylthiazole kinase [EC:2.7.1.50]|g__Anaerobaculum.s__Anaerobaculum_mobile	5.454	0.136	0.063
K00878: hydroxyethylthiazole kinase [EC:2.7.1.50]|g__Coprothermobacter.s__Coprothermobacter_proteolyticus	1602.26	40.992	0.065
K00878: hydroxyethylthiazole kinase [EC:2.7.1.50]|g__Thermacetogenium.s__Thermacetogenium_phaeum	81.36	3.753	0.117
K00878: hydroxyethylthiazole kinase [EC:2.7.1.50]|unclassified	567.289	51.616	1.301
K00882: 1-phosphofructokinase [EC:2.7.1.56]	1025.74	66.204	3.842
K00882: 1-phosphofructokinase [EC:2.7.1.56]|g__Anaerobaculum.s__Anaerobaculum_mobile	34.772	16.1	1.442
K00882: 1-phosphofructokinase [EC:2.7.1.56]|g__Coprothermobacter.s__Coprothermobacter_proteolyticus	957.108	20.91	0.055
K00882: 1-phosphofructokinase [EC:2.7.1.56]|unclassified	33.856	29.194	4.441
K00891: shikimate kinase [EC:2.7.1.71]	35.496	3.352	0.24
K00891: shikimate kinase [EC:2.7.1.71]|g__Thermacetogenium.s__Thermacetogenium_phaeum	35.496	3.352	0.24
K00901: diacylglycerol kinase (ATP) [EC:2.7.1.107]	162.235	17.514	0.642
K00901: diacylglycerol kinase (ATP) [EC:2.7.1.107]|g__Thermacetogenium.s__Thermacetogenium_phaeum	69.091	17.378	0.638
K00901: diacylglycerol kinase (ATP) [EC:2.7.1.107]|unclassified	93.143	0.136	0.004
K00912: tetraacyldisaccharide 4'-kinase [EC:2.7.1.130]	8.399	0.273	0.082
K00912: tetraacyldisaccharide 4'-kinase [EC:2.7.1.130]|g__Anaerobaculum.s__Anaerobaculum_mobile	0.613	0.136	0.565
K00912: tetraacyldisaccharide 4'-kinase [EC:2.7.1.130]|unclassified	7.786	0.136	0.044
K00918: ADP-dependent phosphofructokinase/glucokinase [EC:2.7.1.146 2.7.1.147]	371.2	24.677	0.169
K00918: ADP-dependent phosphofructokinase/glucokinase [EC:2.7.1.146 2.7.1.147]|unclassified	371.2	24.677	0.169
K00919: 4-diphosphocytidyl-2-C-methyl-D-erythritol kinase [EC:2.7.1.148]	1214.68	93.992	1.038
K00919: 4-diphosphocytidyl-2-C-methyl-D-erythritol kinase [EC:2.7.1.148]|g__Coprothermobacter.s__Coprothermobacter_proteolyticus	1122.33	61.257	0.138
K00919: 4-diphosphocytidyl-2-C-methyl-D-erythritol kinase [EC:2.7.1.148]|g__Thermacetogenium.s__Thermacetogenium_phaeum	89.773	32.599	0.921
K00919: 4-diphosphocytidyl-2-C-methyl-D-erythritol kinase [EC:2.7.1.148]|unclassified	2.574	0.136	0.134
K00925: acetate kinase [EC:2.7.2.1]	1436.1	334.324	5.054
K00925: acetate kinase [EC:2.7.2.1]|g__Anaerobaculum.s__Anaerobaculum_mobile	23.072	3.265	0.359
K00925: acetate kinase [EC:2.7.2.1]|g__Coprothermobacter.s__Coprothermobacter_proteolyticus	1288.69	118.718	0.234
K00925: acetate kinase [EC:2.7.2.1]|g__Thermacetogenium.s__Thermacetogenium_phaeum	51.944	141.046	6.887
K00925: acetate kinase [EC:2.7.2.1]|unclassified	72.391	71.296	2.75
K00926: carbamate kinase [EC:2.7.2.2]	1567.67	254.328	2.109
K00926: carbamate kinase [EC:2.7.2.2]|g__Anaerobaculum.s__Anaerobaculum_mobile	15.425	7.091	1.166
K00926: carbamate kinase [EC:2.7.2.2]|g__Coprothermobacter.s__Coprothermobacter_proteolyticus	1545.34	239.218	0.393
K00926: carbamate kinase [EC:2.7.2.2]|unclassified	6.903	8.019	2.947
K00927: phosphoglycerate kinase [EC:2.7.2.3]	2187.44	346.725	15.523
K00927: phosphoglycerate kinase [EC:2.7.2.3]|g__Anaerobaculum.s__Anaerobaculum_mobile	2.251	1.199	1.351
K00927: phosphoglycerate kinase [EC:2.7.2.3]|g__Coprothermobacter.s__Coprothermobacter_proteolyticus	1419.66	176.109	0.315
K00927: phosphoglycerate kinase [EC:2.7.2.3]|g__Thermacetogenium.s__Thermacetogenium_phaeum	56.993	16.232	0.722
K00927: phosphoglycerate kinase [EC:2.7.2.3]|unclassified	708.536	153.185	239.811
K00928: aspartate kinase [EC:2.7.2.4]	2030.2	148.248	0.967
K00928: aspartate kinase [EC:2.7.2.4]|g__Anaerobaculum.s__Anaerobaculum_mobile	66.178	0.273	0.047
K00928: aspartate kinase [EC:2.7.2.4]|g__Coprothermobacter.s__Coprothermobacter_proteolyticus	815.582	7.409	0.023
K00928: aspartate kinase [EC:2.7.2.4]|g__Thermacetogenium.s__Thermacetogenium_phaeum	43.922	4.307	0.249
K00928: aspartate kinase [EC:2.7.2.4]|unclassified	1104.52	136.259	0.682
K00929: butyrate kinase [EC:2.7.2.7]	1405.23	190.948	1.701
K00929: butyrate kinase [EC:2.7.2.7]|g__Anaerobaculum.s__Anaerobaculum_mobile	54.279	12.321	0.698
K00929: butyrate kinase [EC:2.7.2.7]|g__Coprothermobacter.s__Coprothermobacter_proteolyticus	1264.46	169.481	0.34
K00929: butyrate kinase [EC:2.7.2.7]|g__Thermacetogenium.s__Thermacetogenium_phaeum	60.055	0.136	0.006
K00929: butyrate kinase [EC:2.7.2.7]|unclassified	26.439	9.009	0.864
K00930: acetylglutamate kinase [EC:2.7.2.8]	835.886	233.46	10.259
K00930: acetylglutamate kinase [EC:2.7.2.8]|g__Methanothermobacter.s__Methanothermobacter_thermautotrophicus	93.485	3.301	0.09
K00930: acetylglutamate kinase [EC:2.7.2.8]|g__Thermacetogenium.s__Thermacetogenium_phaeum	52.097	204.886	9.975
K00930: acetylglutamate kinase [EC:2.7.2.8]|unclassified	690.304	25.273	0.25
K00931: glutamate 5-kinase [EC:2.7.2.11]	247.559	4.687	0.191
K00931: glutamate 5-kinase [EC:2.7.2.11]|g__Thermacetogenium.s__Thermacetogenium_phaeum	47.186	4.414	0.237
K00931: glutamate 5-kinase [EC:2.7.2.11]|unclassified	200.373	0.273	0.027
K00937: polyphosphate kinase [EC:2.7.4.1]	888.378	41.303	0.272
K00937: polyphosphate kinase [EC:2.7.4.1]|unclassified	888.378	41.303	0.272
K00939: adenylate kinase [EC:2.7.4.3]	1978.51	264.709	3.704
K00939: adenylate kinase [EC:2.7.4.3]|g__Coprothermobacter.s__Coprothermobacter_proteolyticus	1182.65	146.726	0.315
K00939: adenylate kinase [EC:2.7.4.3]|g__Methanothermobacter.s__Methanothermobacter_thermautotrophicus	125.126	6.386	0.129
K00939: adenylate kinase [EC:2.7.4.3]|g__Thermacetogenium.s__Thermacetogenium_phaeum	59.976	22.58	0.955
K00939: adenylate kinase [EC:2.7.4.3]|unclassified	610.754	89.016	2.305
K00940: nucleoside-diphosphate kinase [EC:2.7.4.6]	2123.93	1053.55	8.058
K00940: nucleoside-diphosphate kinase [EC:2.7.4.6]|g__Coprothermobacter.s__Coprothermobacter_proteolyticus	1395.7	956.306	1.738
K00940: nucleoside-diphosphate kinase [EC:2.7.4.6]|g__Methanothermobacter.s__Methanothermobacter_thermautotrophicus	116.631	9.845	0.214
K00940: nucleoside-diphosphate kinase [EC:2.7.4.6]|g__Thermacetogenium.s__Thermacetogenium_phaeum	100.126	35.136	0.89
K00940: nucleoside-diphosphate kinase [EC:2.7.4.6]|unclassified	511.478	52.259	5.3
K00941: hydroxymethylpyrimidine/phosphomethylpyrimidine kinase [EC:2.7.1.49 2.7.4.7]	1251.96	84.081	0.452
K00941: hydroxymethylpyrimidine/phosphomethylpyrimidine kinase [EC:2.7.1.49 2.7.4.7]|g__Coprothermobacter.s__Coprothermobacter_proteolyticus	1048.37	76.214	0.184
K00941: hydroxymethylpyrimidine/phosphomethylpyrimidine kinase [EC:2.7.1.49 2.7.4.7]|g__Methanothermobacter.s__Methanothermobacter_thermautotrophicus	129.032	4.043	0.079
K00941: hydroxymethylpyrimidine/phosphomethylpyrimidine kinase [EC:2.7.1.49 2.7.4.7]|g__Thermacetogenium.s__Thermacetogenium_phaeum	67.625	3.689	0.138
K00941: hydroxymethylpyrimidine/phosphomethylpyrimidine kinase [EC:2.7.1.49 2.7.4.7]|unclassified	6.938	0.136	0.05
K00942: guanylate kinase [EC:2.7.4.8]	862.045	89.027	0.325
K00942: guanylate kinase [EC:2.7.4.8]|g__Coprothermobacter.s__Coprothermobacter_proteolyticus	206.857	14.559	0.179
K00942: guanylate kinase [EC:2.7.4.8]|g__Thermacetogenium.s__Thermacetogenium_phaeum	6.318	0.136	0.055
K00942: guanylate kinase [EC:2.7.4.8]|unclassified	648.871	74.331	0.354
K00943: dTMP kinase [EC:2.7.4.9]	2368.8	99.068	1.312
K00943: dTMP kinase [EC:2.7.4.9]|g__Coprothermobacter.s__Coprothermobacter_proteolyticus	1777.25	39.33	0.056
K00943: dTMP kinase [EC:2.7.4.9]|g__Methanothermobacter.s__Methanothermobacter_thermautotrophicus	131.469	6.107	0.118
K00943: dTMP kinase [EC:2.7.4.9]|g__Thermacetogenium.s__Thermacetogenium_phaeum	30.506	10.263	0.853
K00943: dTMP kinase [EC:2.7.4.9]|unclassified	429.577	43.369	0.285
K00945: cytidylate kinase [EC:2.7.4.14]	44.832	35.453	2.006
K00945: cytidylate kinase [EC:2.7.4.14]|g__Thermacetogenium.s__Thermacetogenium_phaeum	44.832	35.453	2.006
K00946: thiamine-monophosphate kinase [EC:2.7.4.16]	730.133	15.054	0.052
K00946: thiamine-monophosphate kinase [EC:2.7.4.16]|unclassified	730.133	15.054	0.052
K00948: ribose-phosphate pyrophosphokinase [EC:2.7.6.1]	2510.62	287.96	2.141
K00948: ribose-phosphate pyrophosphokinase [EC:2.7.6.1]|g__Anaerobaculum.s__Anaerobaculum_mobile	1.517	0.136	0.228
K00948: ribose-phosphate pyrophosphokinase [EC:2.7.6.1]|g__Coprothermobacter.s__Coprothermobacter_proteolyticus	1328.24	95.747	0.183
K00948: ribose-phosphate pyrophosphokinase [EC:2.7.6.1]|g__Methanothermobacter.s__Methanothermobacter_thermautotrophicus	121.836	0.136	0.003
K00948: ribose-phosphate pyrophosphokinase [EC:2.7.6.1]|g__Thermacetogenium.s__Thermacetogenium_phaeum	86.309	79.482	2.336
K00948: ribose-phosphate pyrophosphokinase [EC:2.7.6.1]|unclassified	972.723	112.458	0.389
K00949: thiamine pyrophosphokinase [EC:2.7.6.2]	1397.22	28.393	0.523
K00949: thiamine pyrophosphokinase [EC:2.7.6.2]|g__Coprothermobacter.s__Coprothermobacter_proteolyticus	1301.17	17.994	0.035
K00949: thiamine pyrophosphokinase [EC:2.7.6.2]|g__Thermacetogenium.s__Thermacetogenium_phaeum	53.29	10.263	0.488
K00949: thiamine pyrophosphokinase [EC:2.7.6.2]|unclassified	42.761	0.136	0.008
K00950: 2-amino-4-hydroxy-6-hydroxymethyldihydropteridine diphosphokinase [EC:2.7.6.3]	65.946	9.244	1.483
K00950: 2-amino-4-hydroxy-6-hydroxymethyldihydropteridine diphosphokinase [EC:2.7.6.3]|g__Thermacetogenium.s__Thermacetogenium_phaeum	55.919	4.12	0.187
K00950: 2-amino-4-hydroxy-6-hydroxymethyldihydropteridine diphosphokinase [EC:2.7.6.3]|unclassified	10.027	5.124	1.296
K00951: GTP pyrophosphokinase [EC:2.7.6.5]	1187.79	108.621	0.473
K00951: GTP pyrophosphokinase [EC:2.7.6.5]|g__Coprothermobacter.s__Coprothermobacter_proteolyticus	1089.88	101.479	0.236
K00951: GTP pyrophosphokinase [EC:2.7.6.5]|g__Thermacetogenium.s__Thermacetogenium_phaeum	51.395	6.869	0.339
K00951: GTP pyrophosphokinase [EC:2.7.6.5]|unclassified	46.518	0.273	0.035
K00952: nicotinamide-nucleotide adenylyltransferase [EC:2.7.7.1]	269.792	20.229	0.312
K00952: nicotinamide-nucleotide adenylyltransferase [EC:2.7.7.1]|unclassified	269.792	20.229	0.312
K00954: pantetheine-phosphate adenylyltransferase [EC:2.7.7.3]	1318.44	194.309	2.85
K00954: pantetheine-phosphate adenylyltransferase [EC:2.7.7.3]|g__Anaerobaculum.s__Anaerobaculum_hydrogeniformans	53.845	4.269	0.201
K00954: pantetheine-phosphate adenylyltransferase [EC:2.7.7.3]|g__Anaerobaculum.s__Anaerobaculum_mobile	16.452	49.116	7.572
K00954: pantetheine-phosphate adenylyltransferase [EC:2.7.7.3]|g__Coprothermobacter.s__Coprothermobacter_proteolyticus	1147.06	118.52	0.262
K00954: pantetheine-phosphate adenylyltransferase [EC:2.7.7.3]|g__Thermacetogenium.s__Thermacetogenium_phaeum	73.595	0.136	0.005
K00954: pantetheine-phosphate adenylyltransferase [EC:2.7.7.3]|unclassified	27.484	22.268	5.855
K00958: sulfate adenylyltransferase [EC:2.7.7.4]	27.038	0.273	0.075
K00958: sulfate adenylyltransferase [EC:2.7.7.4]|unclassified	27.038	0.273	0.075
K00962: polyribonucleotide nucleotidyltransferase [EC:2.7.7.8]	139.542	36.053	1.597
K00962: polyribonucleotide nucleotidyltransferase [EC:2.7.7.8]|g__Anaerobaculum.s__Anaerobaculum_mobile	0.635	0.646	2.579
K00962: polyribonucleotide nucleotidyltransferase [EC:2.7.7.8]|g__Thermacetogenium.s__Thermacetogenium_phaeum	58.824	19.881	0.857
K00962: polyribonucleotide nucleotidyltransferase [EC:2.7.7.8]|unclassified	80.084	15.527	1.31
K00963: UTP--glucose-1-phosphate uridylyltransferase [EC:2.7.7.9]	718.008	74.239	17.2
K00963: UTP--glucose-1-phosphate uridylyltransferase [EC:2.7.7.9]|g__Anaerobaculum.s__Anaerobaculum_mobile	3.321	3.331	2.544
K00963: UTP--glucose-1-phosphate uridylyltransferase [EC:2.7.7.9]|g__Thermacetogenium.s__Thermacetogenium_phaeum	72.448	33.53	1.174
K00963: UTP--glucose-1-phosphate uridylyltransferase [EC:2.7.7.9]|unclassified	642.238	37.378	359.037
K00965: UDPglucose--hexose-1-phosphate uridylyltransferase [EC:2.7.7.12]	1198.76	58.69	1.918
K00965: UDPglucose--hexose-1-phosphate uridylyltransferase [EC:2.7.7.12]|g__Coprothermobacter.s__Coprothermobacter_proteolyticus	1157.35	38.796	0.085
K00965: UDPglucose--hexose-1-phosphate uridylyltransferase [EC:2.7.7.12]|g__Thermacetogenium.s__Thermacetogenium_phaeum	21.618	15.307	1.796
K00965: UDPglucose--hexose-1-phosphate uridylyltransferase [EC:2.7.7.12]|unclassified	19.795	4.587	1.592
K00966: mannose-1-phosphate guanylyltransferase [EC:2.7.7.13]	701.172	102.533	0.751
K00966: mannose-1-phosphate guanylyltransferase [EC:2.7.7.13]|unclassified	701.172	102.533	0.751
K00969: nicotinate-nucleotide adenylyltransferase [EC:2.7.7.18]	1500.37	36.708	0.09
K00969: nicotinate-nucleotide adenylyltransferase [EC:2.7.7.18]|g__Coprothermobacter.s__Coprothermobacter_proteolyticus	1418.8	36.299	0.065
K00969: nicotinate-nucleotide adenylyltransferase [EC:2.7.7.18]|g__Thermacetogenium.s__Thermacetogenium_phaeum	41.222	0.136	0.008
K00969: nicotinate-nucleotide adenylyltransferase [EC:2.7.7.18]|unclassified	40.347	0.273	0.048
K00971: mannose-1-phosphate guanylyltransferase [EC:2.7.7.13]	55.951	17.128	0.776
K00971: mannose-1-phosphate guanylyltransferase [EC:2.7.7.13]|g__Thermacetogenium.s__Thermacetogenium_phaeum	55.951	17.128	0.776
K00973: glucose-1-phosphate thymidylyltransferase [EC:2.7.7.24]	2596.2	215.342	0.996
K00973: glucose-1-phosphate thymidylyltransferase [EC:2.7.7.24]|g__Coprothermobacter.s__Coprothermobacter_proteolyticus	1480.07	136.62	0.234
K00973: glucose-1-phosphate thymidylyltransferase [EC:2.7.7.24]|g__Methanothermobacter.s__Methanothermobacter_thermautotrophicus	87.566	3.316	0.096
K00973: glucose-1-phosphate thymidylyltransferase [EC:2.7.7.24]|unclassified	1028.57	75.406	0.733
K00974: tRNA nucleotidyltransferase (CCA-adding enzyme) [EC:2.7.7.72 3.1.3.- 3.1.4.-]	95.595	24.689	1.425
K00974: tRNA nucleotidyltransferase (CCA-adding enzyme) [EC:2.7.7.72 3.1.3.- 3.1.4.-]|g__Thermacetogenium.s__Thermacetogenium_phaeum	68.958	15.168	1.233
K00974: tRNA nucleotidyltransferase (CCA-adding enzyme) [EC:2.7.7.72 3.1.3.- 3.1.4.-]|unclassified	26.637	9.521	1.319
K00975: glucose-1-phosphate adenylyltransferase [EC:2.7.7.27]	2316.77	605.286	3.222
K00975: glucose-1-phosphate adenylyltransferase [EC:2.7.7.27]|g__Anaerobaculum.s__Anaerobaculum_mobile	7.931	5.015	1.604
K00975: glucose-1-phosphate adenylyltransferase [EC:2.7.7.27]|g__Coprothermobacter.s__Coprothermobacter_proteolyticus	2299.35	588.12	1.351
K00975: glucose-1-phosphate adenylyltransferase [EC:2.7.7.27]|unclassified	9.495	12.15	92.098
K00979: 3-deoxy-manno-octulosonate cytidylyltransferase (CMP-KDO synthetase) [EC:2.7.7.38]	21.077	0.136	0.016
K00979: 3-deoxy-manno-octulosonate cytidylyltransferase (CMP-KDO synthetase) [EC:2.7.7.38]|unclassified	21.077	0.136	0.016
K00981: phosphatidate cytidylyltransferase [EC:2.7.7.41]	9.848	0.136	0.035
K00981: phosphatidate cytidylyltransferase [EC:2.7.7.41]|unclassified	9.848	0.136	0.035
K00989: ribonuclease PH	70.036	29.685	1.075
K00989: ribonuclease PH|g__Thermacetogenium.s__Thermacetogenium_phaeum	65.252	29.548	1.149
K00989: ribonuclease PH|unclassified	4.784	0.136	0.072
K00995: CDP-diacylglycerol--glycerol-3-phosphate 3-phosphatidyltransferase [EC:2.7.8.5]	353.593	38.987	2.694
K00995: CDP-diacylglycerol--glycerol-3-phosphate 3-phosphatidyltransferase [EC:2.7.8.5]|g__Anaerobaculum.s__Anaerobaculum_mobile	23.537	23.548	2.538
K00995: CDP-diacylglycerol--glycerol-3-phosphate 3-phosphatidyltransferase [EC:2.7.8.5]|g__Thermacetogenium.s__Thermacetogenium_phaeum	73.842	0.136	0.005
K00995: CDP-diacylglycerol--glycerol-3-phosphate 3-phosphatidyltransferase [EC:2.7.8.5]|unclassified	256.214	15.302	0.151
K00997: holo-[acyl-carrier protein] synthase [EC:2.7.8.7]	2169.04	335.085	0.948
K00997: holo-[acyl-carrier protein] synthase [EC:2.7.8.7]|g__Coprothermobacter.s__Coprothermobacter_proteolyticus	2026.1	312.698	0.391
K00997: holo-[acyl-carrier protein] synthase [EC:2.7.8.7]|g__Thermacetogenium.s__Thermacetogenium_phaeum	104.521	22.114	0.537
K00997: holo-[acyl-carrier protein] synthase [EC:2.7.8.7]|unclassified	38.42	0.273	0.039
K01000: phospho-N-acetylmuramoyl-pentapeptide-transferase [EC:2.7.8.13]	1301.82	291.595	9.562
K01000: phospho-N-acetylmuramoyl-pentapeptide-transferase [EC:2.7.8.13]|g__Anaerobaculum.s__Anaerobaculum_mobile	9.944	0.136	0.035
K01000: phospho-N-acetylmuramoyl-pentapeptide-transferase [EC:2.7.8.13]|g__Coprothermobacter.s__Coprothermobacter_proteolyticus	1137.34	107.588	0.24
K01000: phospho-N-acetylmuramoyl-pentapeptide-transferase [EC:2.7.8.13]|g__Methanothermobacter.s__Methanothermobacter_thermautotrophicus	104.344	0.136	0.003
K01000: phospho-N-acetylmuramoyl-pentapeptide-transferase [EC:2.7.8.13]|g__Thermacetogenium.s__Thermacetogenium_phaeum	50.195	183.734	9.284
K01006: pyruvate, orthophosphate dikinase [EC:2.7.9.1]	2097.94	321.936	3.516
K01006: pyruvate, orthophosphate dikinase [EC:2.7.9.1]|g__Coprothermobacter.s__Coprothermobacter_proteolyticus	1404.35	163.157	0.295
K01006: pyruvate, orthophosphate dikinase [EC:2.7.9.1]|unclassified	693.589	158.779	3.221
K01007: pyruvate, water dikinase [EC:2.7.9.2]	1273.98	55.418	1.157
K01007: pyruvate, water dikinase [EC:2.7.9.2]|g__Anaerobaculum.s__Anaerobaculum_mobile	5.746	2.01	0.887
K01007: pyruvate, water dikinase [EC:2.7.9.2]|unclassified	1268.23	53.408	1.155
K01008: selenide, water dikinase [EC:2.7.9.3]	61.794	111.181	8.448
K01008: selenide, water dikinase [EC:2.7.9.3]|g__Thermacetogenium.s__Thermacetogenium_phaeum	50.126	94.256	4.769
K01008: selenide, water dikinase [EC:2.7.9.3]|unclassified	11.668	16.924	3.679
K01011: thiosulfate/3-mercaptopyruvate sulfurtransferase [EC:2.8.1.1 2.8.1.2]	96.689	6.683	0.175
K01011: thiosulfate/3-mercaptopyruvate sulfurtransferase [EC:2.8.1.1 2.8.1.2]|g__Methanothermobacter.s__Methanothermobacter_thermautotrophicus	96.689	6.683	0.175
K01012: biotin synthase [EC:2.8.1.6]	1474.14	113.648	2.095
K01012: biotin synthase [EC:2.8.1.6]|g__Anaerobaculum.s__Anaerobaculum_hydrogeniformans	5.689	1.527	0.681
K01012: biotin synthase [EC:2.8.1.6]|g__Anaerobaculum.s__Anaerobaculum_mobile	57.591	13.824	0.609
K01012: biotin synthase [EC:2.8.1.6]|g__Coprothermobacter.s__Coprothermobacter_proteolyticus	1382.82	95.5	0.175
K01012: biotin synthase [EC:2.8.1.6]|g__Thermacetogenium.s__Thermacetogenium_phaeum	5.164	2.66	1.307
K01012: biotin synthase [EC:2.8.1.6]|unclassified	22.878	0.136	0.015
K01042: L-seryl-tRNA(Ser) seleniumtransferase [EC:2.9.1.1]	1642.5	222.096	0.888
K01042: L-seryl-tRNA(Ser) seleniumtransferase [EC:2.9.1.1]|g__Anaerobaculum.s__Anaerobaculum_mobile	0.999	0.136	0.346
K01042: L-seryl-tRNA(Ser) seleniumtransferase [EC:2.9.1.1]|g__Coprothermobacter.s__Coprothermobacter_proteolyticus	1528.58	220.849	0.366
K01042: L-seryl-tRNA(Ser) seleniumtransferase [EC:2.9.1.1]|g__Methanothermobacter.s__Methanothermobacter_thermautotrophicus	98.542	0.136	0.004
K01042: L-seryl-tRNA(Ser) seleniumtransferase [EC:2.9.1.1]|g__Thermacetogenium.s__Thermacetogenium_phaeum	14.376	0.975	0.172
K01056: peptidyl-tRNA hydrolase, PTH1 family	1281.35	113.656	6.055
K01056: peptidyl-tRNA hydrolase, PTH1 family|g__Coprothermobacter.s__Coprothermobacter_proteolyticus	1209.89	42.708	0.09
K01056: peptidyl-tRNA hydrolase, PTH1 family|g__Thermacetogenium.s__Thermacetogenium_phaeum	57.191	54.484	2.416
K01056: peptidyl-tRNA hydrolase, PTH1 family|unclassified	14.268	16.463	3.549
K01061: carboxymethylenebutenolidase [EC:3.1.1.45]	3.516	0.136	0.098
K01061: carboxymethylenebutenolidase [EC:3.1.1.45]|unclassified	3.516	0.136	0.098
K01079: phosphoserine phosphatase [EC:3.1.3.3]	1250.95	200.321	0.771
K01079: phosphoserine phosphatase [EC:3.1.3.3]|unclassified	1250.95	200.321	0.771
K01087: trehalose 6-phosphate phosphatase [EC:3.1.3.12]	75.355	3.806	0.128
K01087: trehalose 6-phosphate phosphatase [EC:3.1.3.12]|g__Methanothermobacter.s__Methanothermobacter_thermautotrophicus	75.355	3.806	0.128
K01092: myo-inositol-1(or 4)-monophosphatase [EC:3.1.3.25]	1531.44	156.461	0.365
K01092: myo-inositol-1(or 4)-monophosphatase [EC:3.1.3.25]|g__Coprothermobacter.s__Coprothermobacter_proteolyticus	1340.89	152.542	0.289
K01092: myo-inositol-1(or 4)-monophosphatase [EC:3.1.3.25]|g__Methanothermobacter.s__Methanothermobacter_thermautotrophicus	109.738	3.509	0.081
K01092: myo-inositol-1(or 4)-monophosphatase [EC:3.1.3.25]|unclassified	80.82	0.409	0.04
K01095: phosphatidylglycerophosphatase A [EC:3.1.3.27]	13.361	0.136	0.026
K01095: phosphatidylglycerophosphatase A [EC:3.1.3.27]|unclassified	13.361	0.136	0.026
K01104: protein-tyrosine phosphatase	112.265	15.126	0.497
K01104: protein-tyrosine phosphatase|g__Thermacetogenium.s__Thermacetogenium_phaeum	112.265	15.126	0.497
K01118: FMN-dependent NADH-azoreductase	1196.39	39.743	0.2
K01118: FMN-dependent NADH-azoreductase|g__Coprothermobacter.s__Coprothermobacter_proteolyticus	1174.31	39.47	0.085
K01118: FMN-dependent NADH-azoreductase|unclassified	22.079	0.273	0.134
K01119: 2',3'-cyclic-nucleotide 2'-phosphodiesterase / 3'-nucleotidase [EC:3.1.4.16 3.1.3.6]	8.995	0.136	0.038
K01119: 2',3'-cyclic-nucleotide 2'-phosphodiesterase / 3'-nucleotidase [EC:3.1.4.16 3.1.3.6]|g__Thermacetogenium.s__Thermacetogenium_phaeum	8.995	0.136	0.038
K01126: glycerophosphoryl diester phosphodiesterase [EC:3.1.4.46]	1439.13	134.901	0.309
K01126: glycerophosphoryl diester phosphodiesterase [EC:3.1.4.46]|g__Coprothermobacter.s__Coprothermobacter_proteolyticus	1434.21	134.765	0.238
K01126: glycerophosphoryl diester phosphodiesterase [EC:3.1.4.46]|unclassified	4.916	0.136	0.07
K01129: dGTPase [EC:3.1.5.1]	90.131	41.15	3.118
K01129: dGTPase [EC:3.1.5.1]|g__Thermacetogenium.s__Thermacetogenium_phaeum	62.876	13.488	0.544
K01129: dGTPase [EC:3.1.5.1]|unclassified	27.255	27.663	2.574
K01130: arylsulfatase [EC:3.1.6.1]	720.233	12.948	0.046
K01130: arylsulfatase [EC:3.1.6.1]|unclassified	720.233	12.948	0.046
K01142: exodeoxyribonuclease III [EC:3.1.11.2]	1675.97	32.24	1.244
K01142: exodeoxyribonuclease III [EC:3.1.11.2]|g__Anaerobaculum.s__Anaerobaculum_mobile	13.113	11.268	2.18
K01142: exodeoxyribonuclease III [EC:3.1.11.2]|g__Coprothermobacter.s__Coprothermobacter_proteolyticus	1025.97	20.017	0.049
K01142: exodeoxyribonuclease III [EC:3.1.11.2]|g__Methanothermobacter.s__Methanothermobacter_thermautotrophicus	87.912	0.136	0.004
K01142: exodeoxyribonuclease III [EC:3.1.11.2]|unclassified	548.977	0.818	0.063
K01151: deoxyribonuclease IV [EC:3.1.21.2]	1372	144.681	1.822
K01151: deoxyribonuclease IV [EC:3.1.21.2]|g__Anaerobaculum.s__Anaerobaculum_mobile	1.795	0.136	0.193
K01151: deoxyribonuclease IV [EC:3.1.21.2]|g__Coprothermobacter.s__Coprothermobacter_proteolyticus	1128.7	114.454	0.257
K01151: deoxyribonuclease IV [EC:3.1.21.2]|g__Thermacetogenium.s__Thermacetogenium_phaeum	83.598	21.839	0.663
K01151: deoxyribonuclease IV [EC:3.1.21.2]|unclassified	157.898	8.251	1.006
K01153: type I restriction enzyme, R subunit	463.97	30.781	1.305
K01153: type I restriction enzyme, R subunit|g__Coprothermobacter.s__Coprothermobacter_proteolyticus	47.197	16.663	0.896
K01153: type I restriction enzyme, R subunit|g__Methanothermobacter.s__Methanothermobacter_thermautotrophicus	102.204	3.36	0.083
K01153: type I restriction enzyme, R subunit|unclassified	314.569	10.758	0.326
K01154: type I restriction enzyme, S subunit	185.086	7.093	0.249
K01154: type I restriction enzyme, S subunit|g__Anaerobaculum.s__Anaerobaculum_mobile	5.356	0.136	0.065
K01154: type I restriction enzyme, S subunit|unclassified	179.73	6.957	0.184
K01156: type III restriction enzyme	116.867	0.409	0.11
K01156: type III restriction enzyme|unclassified	116.867	0.409	0.11
K01159: crossover junction endodeoxyribonuclease RuvC [EC:3.1.22.4]	1661.67	308.852	0.525
K01159: crossover junction endodeoxyribonuclease RuvC [EC:3.1.22.4]|g__Coprothermobacter.s__Coprothermobacter_proteolyticus	1508.84	295.979	0.498
K01159: crossover junction endodeoxyribonuclease RuvC [EC:3.1.22.4]|g__Thermacetogenium.s__Thermacetogenium_phaeum	85.84	0.136	0.004
K01159: crossover junction endodeoxyribonuclease RuvC [EC:3.1.22.4]|unclassified	66.987	12.736	0.69
K01170: tRNA-intron endonuclease	613.655	0.136	0.001
K01170: tRNA-intron endonuclease|unclassified	613.655	0.136	0.001
K01174: micrococcal nuclease	549.179	137.835	0.637
K01174: micrococcal nuclease|g__Coprothermobacter.s__Coprothermobacter_proteolyticus	549.179	137.835	0.637
K01179: endoglucanase [EC:3.2.1.4]	477.066	59.295	1.368
K01179: endoglucanase [EC:3.2.1.4]|g__Anaerobaculum.s__Anaerobaculum_hydrogeniformans	46.023	8.356	0.878
K01179: endoglucanase [EC:3.2.1.4]|g__Anaerobaculum.s__Anaerobaculum_mobile	47.298	3.184	0.53
K01179: endoglucanase [EC:3.2.1.4]|unclassified	383.745	47.754	0.791
K01207: beta-N-acetylhexosaminidase [EC:3.2.1.52]	157.37	0.273	0.107
K01207: beta-N-acetylhexosaminidase [EC:3.2.1.52]|g__Coprothermobacter.s__Coprothermobacter_proteolyticus	154.057	0.136	0.002
K01207: beta-N-acetylhexosaminidase [EC:3.2.1.52]|unclassified	3.313	0.136	0.104
K01236: maltooligosyltrehalose trehalohydrolase [EC:3.2.1.141]	51.692	5.358	0.263
K01236: maltooligosyltrehalose trehalohydrolase [EC:3.2.1.141]|g__Thermacetogenium.s__Thermacetogenium_phaeum	51.692	5.358	0.263
K01251: adenosylhomocysteinase [EC:3.3.1.1]	2901.61	112.453	1.074
K01251: adenosylhomocysteinase [EC:3.3.1.1]|g__Anaerobaculum.s__Anaerobaculum_mobile	1.131	0.136	0.306
K01251: adenosylhomocysteinase [EC:3.3.1.1]|g__Coprothermobacter.s__Coprothermobacter_proteolyticus	1450.09	34.518	0.06
K01251: adenosylhomocysteinase [EC:3.3.1.1]|g__Methanothermobacter.s__Methanothermobacter_thermautotrophicus	102.716	0.136	0.003
K01251: adenosylhomocysteinase [EC:3.3.1.1]|g__Thermacetogenium.s__Thermacetogenium_phaeum	89.43	16.82	0.477
K01251: adenosylhomocysteinase [EC:3.3.1.1]|unclassified	1258.25	60.842	0.526
K01255: leucyl aminopeptidase [EC:3.4.11.1]	25.296	0.273	0.105
K01255: leucyl aminopeptidase [EC:3.4.11.1]|unclassified	25.296	0.273	0.105
K01256: aminopeptidase N [EC:3.4.11.2]	466.357	0.136	0.001
K01256: aminopeptidase N [EC:3.4.11.2]|unclassified	466.357	0.136	0.001
K01258: tripeptide aminopeptidase	1390.77	1995.18	3.639
K01258: tripeptide aminopeptidase|g__Coprothermobacter.s__Coprothermobacter_proteolyticus	1390.77	1995.18	3.639
K01262: X-Pro aminopeptidase	1767.04	112.658	3.187
K01262: X-Pro aminopeptidase|g__Anaerobaculum.s__Anaerobaculum_mobile	4.793	1.303	0.69
K01262: X-Pro aminopeptidase|g__Coprothermobacter.s__Coprothermobacter_proteolyticus	1333.89	72.48	0.138
K01262: X-Pro aminopeptidase|g__Methanothermobacter.s__Methanothermobacter_thermautotrophicus	102.623	5.394	0.133
K01262: X-Pro aminopeptidase|g__Thermacetogenium.s__Thermacetogenium_phaeum	38.961	24.408	1.589
K01262: X-Pro aminopeptidase|unclassified	286.771	9.072	1.532
K01265: methionyl aminopeptidase	1992.47	252.51	159.131
K01265: methionyl aminopeptidase|g__Anaerobaculum.s__Anaerobaculum_mobile	0.126	3.953	79.665
K01265: methionyl aminopeptidase|g__Coprothermobacter.s__Coprothermobacter_proteolyticus	1441.43	184.392	0.324
K01265: methionyl aminopeptidase|g__Thermacetogenium.s__Thermacetogenium_phaeum	92.681	18.245	0.499
K01265: methionyl aminopeptidase|unclassified	458.236	45.92	158.054
K01266: D-aminopeptidase	7.268	6.115	2.134
K01266: D-aminopeptidase|g__Anaerobaculum.s__Anaerobaculum_mobile	1.289	0.136	0.269
K01266: D-aminopeptidase|unclassified	5.98	5.979	2.536
K01271: X-Pro dipeptidase	1236.97	76.693	0.157
K01271: X-Pro dipeptidase|g__Coprothermobacter.s__Coprothermobacter_proteolyticus	1236.97	76.693	0.157
K01273: membrane dipeptidase	48.612	20.063	2.263
K01273: membrane dipeptidase|g__Thermacetogenium.s__Thermacetogenium_phaeum	38.027	14.714	0.981
K01273: membrane dipeptidase|unclassified	10.585	5.349	1.282
K01299: carboxypeptidase Taq	1333.87	128.84	0.245
K01299: carboxypeptidase Taq|g__Coprothermobacter.s__Coprothermobacter_proteolyticus	1333.74	125.14	0.238
K01299: carboxypeptidase Taq|unclassified	0.126	3.7	74.567
K01304: pyroglutamyl-peptidase	1360.73	67.139	0.125
K01304: pyroglutamyl-peptidase|g__Coprothermobacter.s__Coprothermobacter_proteolyticus	1347.78	67.003	0.126
K01304: pyroglutamyl-peptidase|unclassified	12.95	0.136	0.027
K01305: beta-aspartyl-peptidase	58.441	54.052	4.883
K01305: beta-aspartyl-peptidase|g__Anaerobaculum.s__Anaerobaculum_mobile	58.315	46.709	4.172
K01305: beta-aspartyl-peptidase|unclassified	0.126	7.343	147.973
K01338: ATP-dependent Lon protease [EC:3.4.21.53]	3732.32	568.752	3.98
K01338: ATP-dependent Lon protease [EC:3.4.21.53]|g__Coprothermobacter.s__Coprothermobacter_proteolyticus	2221.85	286.276	0.661
K01338: ATP-dependent Lon protease [EC:3.4.21.53]|g__Methanothermobacter.s__Methanothermobacter_thermautotrophicus	127.516	8.894	0.177
K01338: ATP-dependent Lon protease [EC:3.4.21.53]|g__Thermacetogenium.s__Thermacetogenium_phaeum	65.061	16.665	0.65
K01338: ATP-dependent Lon protease [EC:3.4.21.53]|unclassified	1317.9	256.916	2.612
K01356: repressor LexA	1375.03	540.178	160.604
K01356: repressor LexA|g__Anaerobaculum.s__Anaerobaculum_mobile	15.088	0.136	0.023
K01356: repressor LexA|g__Coprothermobacter.s__Coprothermobacter_proteolyticus	1317.14	519.17	1
K01356: repressor LexA|g__Thermacetogenium.s__Thermacetogenium_phaeum	20.639	12.958	5.853
K01356: repressor LexA|unclassified	22.158	7.914	154.053
K01358: ATP-dependent Clp protease, protease subunit [EC:3.4.21.92]	1763.96	289.337	5.146
K01358: ATP-dependent Clp protease, protease subunit [EC:3.4.21.92]|g__Anaerobaculum.s__Anaerobaculum_hydrogeniformans	15.051	6.107	1.029
K01358: ATP-dependent Clp protease, protease subunit [EC:3.4.21.92]|g__Anaerobaculum.s__Anaerobaculum_mobile	24.442	6.215	0.645
K01358: ATP-dependent Clp protease, protease subunit [EC:3.4.21.92]|g__Coprothermobacter.s__Coprothermobacter_proteolyticus	1348.74	234.488	0.441
K01358: ATP-dependent Clp protease, protease subunit [EC:3.4.21.92]|g__Thermacetogenium.s__Thermacetogenium_phaeum	231.533	36.79	1.379
K01358: ATP-dependent Clp protease, protease subunit [EC:3.4.21.92]|unclassified	144.2	5.738	2.876
K01361: lactocepin	1.634	0.702	1.09
K01361: lactocepin|g__Coprothermobacter.s__Coprothermobacter_proteolyticus	1.634	0.702	1.09
K01409: O-sialoglycoprotein endopeptidase	1310.95	148.352	4.592
K01409: O-sialoglycoprotein endopeptidase|g__Coprothermobacter.s__Coprothermobacter_proteolyticus	1221.24	95.731	0.199
K01409: O-sialoglycoprotein endopeptidase|g__Thermacetogenium.s__Thermacetogenium_phaeum	66.103	18.253	0.7
K01409: O-sialoglycoprotein endopeptidase|unclassified	23.606	34.369	3.693
K01419: ATP-dependent HslUV protease, peptidase subunit HslV	80.874	54.778	6.028
K01419: ATP-dependent HslUV protease, peptidase subunit HslV|g__Anaerobaculum.s__Anaerobaculum_mobile	0.126	3.621	72.965
K01419: ATP-dependent HslUV protease, peptidase subunit HslV|g__Thermacetogenium.s__Thermacetogenium_phaeum	35.713	10.813	0.768
K01419: ATP-dependent HslUV protease, peptidase subunit HslV|unclassified	45.035	40.344	4.875
K01420: CRP/FNR family transcriptional regulator, anaerobic regulatory	48.798	13.411	0.697
K01420: CRP/FNR family transcriptional regulator, anaerobic regulatory|g__Thermacetogenium.s__Thermacetogenium_phaeum	48.798	13.411	0.697
K01421: putative membrane protein	1253.81	94.046	0.19
K01421: putative membrane protein|g__Coprothermobacter.s__Coprothermobacter_proteolyticus	1253.81	94.046	0.19
K01424: L-asparaginase [EC:3.5.1.1]	23.337	13.631	1.482
K01424: L-asparaginase [EC:3.5.1.1]|g__Anaerobaculum.s__Anaerobaculum_mobile	17.693	6.895	0.988
K01424: L-asparaginase [EC:3.5.1.1]|unclassified	5.643	6.736	3.027
K01426: amidase [EC:3.5.1.4]	20.377	0.136	0.017
K01426: amidase [EC:3.5.1.4]|unclassified	20.377	0.136	0.017
K01438: acetylornithine deacetylase [EC:3.5.1.16]	13.728	24.725	4.568
K01438: acetylornithine deacetylase [EC:3.5.1.16]|g__Anaerobaculum.s__Anaerobaculum_mobile	1.253	4.646	9.403
K01438: acetylornithine deacetylase [EC:3.5.1.16]|unclassified	12.475	20.079	4.082
K01439: succinyl-diaminopimelate desuccinylase [EC:3.5.1.18]	2721.51	570.637	1.557
K01439: succinyl-diaminopimelate desuccinylase [EC:3.5.1.18]|g__Anaerobaculum.s__Anaerobaculum_mobile	1.915	0.136	0.181
K01439: succinyl-diaminopimelate desuccinylase [EC:3.5.1.18]|g__Coprothermobacter.s__Coprothermobacter_proteolyticus	2718.55	570.364	1.047
K01439: succinyl-diaminopimelate desuccinylase [EC:3.5.1.18]|g__Thermacetogenium.s__Thermacetogenium_phaeum	1.05	0.136	0.33
K01443: N-acetylglucosamine-6-phosphate deacetylase [EC:3.5.1.25]	2807.42	435.359	0.805
K01443: N-acetylglucosamine-6-phosphate deacetylase [EC:3.5.1.25]|g__Coprothermobacter.s__Coprothermobacter_proteolyticus	2807.42	435.359	0.805
K01448: N-acetylmuramoyl-L-alanine amidase [EC:3.5.1.28]	108.182	35.131	35.836
K01448: N-acetylmuramoyl-L-alanine amidase [EC:3.5.1.28]|g__Anaerobaculum.s__Anaerobaculum_mobile	0.126	1.596	32.168
K01448: N-acetylmuramoyl-L-alanine amidase [EC:3.5.1.28]|g__Thermacetogenium.s__Thermacetogenium_phaeum	108.056	33.535	3.668
K01449: N-acetylmuramoyl-L-alanine amidase	69.357	38.643	1.413
K01449: N-acetylmuramoyl-L-alanine amidase|g__Thermacetogenium.s__Thermacetogenium_phaeum	69.357	38.643	1.413
K01451: hippurate hydrolase [EC:3.5.1.32]	30.578	11.306	0.938
K01451: hippurate hydrolase [EC:3.5.1.32]|g__Anaerobaculum.s__Anaerobaculum_mobile	11.668	2.235	0.486
K01451: hippurate hydrolase [EC:3.5.1.32]|unclassified	18.909	9.071	1.217
K01462: NO_NAME	1278.27	233.764	1.92
K01462: NO_NAME|g__Coprothermobacter.s__Coprothermobacter_proteolyticus	1218.24	218.281	0.454
K01462: NO_NAME|g__Thermacetogenium.s__Thermacetogenium_phaeum	40.126	5.136	0.325
K01462: NO_NAME|unclassified	19.902	10.347	58.177
K01464: dihydropyrimidinase [EC:3.5.2.2]	11.569	1.175	0.618
K01464: dihydropyrimidinase [EC:3.5.2.2]|g__Anaerobaculum.s__Anaerobaculum_mobile	4.634	1.038	0.568
K01464: dihydropyrimidinase [EC:3.5.2.2]|g__Thermacetogenium.s__Thermacetogenium_phaeum	6.934	0.136	0.05
K01465: dihydroorotase [EC:3.5.2.3]	2265.46	74.948	0.49
K01465: dihydroorotase [EC:3.5.2.3]|g__Coprothermobacter.s__Coprothermobacter_proteolyticus	1383.35	38.569	0.071
K01465: dihydroorotase [EC:3.5.2.3]|g__Thermacetogenium.s__Thermacetogenium_phaeum	60.704	5.728	0.239
K01465: dihydroorotase [EC:3.5.2.3]|unclassified	821.404	30.651	0.18
K01468: imidazolonepropionase [EC:3.5.2.7]	350.479	32.798	0.318
K01468: imidazolonepropionase [EC:3.5.2.7]|g__Coprothermobacter.s__Coprothermobacter_proteolyticus	278.84	32.525	0.296
K01468: imidazolonepropionase [EC:3.5.2.7]|g__Thermacetogenium.s__Thermacetogenium_phaeum	49.05	0.136	0.007
K01468: imidazolonepropionase [EC:3.5.2.7]|unclassified	22.59	0.136	0.015
K01469: 5-oxoprolinase (ATP-hydrolysing) [EC:3.5.2.9]	519.945	0.273	0.003
K01469: 5-oxoprolinase (ATP-hydrolysing) [EC:3.5.2.9]|unclassified	519.945	0.273	0.003
K01474: N-methylhydantoinase B [EC:3.5.2.14]	1.471	0.136	0.235
K01474: N-methylhydantoinase B [EC:3.5.2.14]|g__Anaerobaculum.s__Anaerobaculum_mobile	1.471	0.136	0.235
K01476: arginase [EC:3.5.3.1]	3.751	0.136	0.092
K01476: arginase [EC:3.5.3.1]|unclassified	3.751	0.136	0.092
K01478: arginine deiminase [EC:3.5.3.6]	21.298	7.525	0.896
K01478: arginine deiminase [EC:3.5.3.6]|g__Anaerobaculum.s__Anaerobaculum_mobile	1.143	2.171	4.817
K01478: arginine deiminase [EC:3.5.3.6]|unclassified	20.155	5.354	0.674
K01480: agmatinase [EC:3.5.3.11]	961.645	136.955	1.351
K01480: agmatinase [EC:3.5.3.11]|g__Anaerobaculum.s__Anaerobaculum_mobile	9.994	0.136	0.035
K01480: agmatinase [EC:3.5.3.11]|g__Methanothermobacter.s__Methanothermobacter_thermautotrophicus	34.496	1.773	0.13
K01480: agmatinase [EC:3.5.3.11]|g__Thermacetogenium.s__Thermacetogenium_phaeum	77.627	12.059	0.394
K01480: agmatinase [EC:3.5.3.11]|unclassified	839.528	122.987	0.901
K01486: adenine deaminase [EC:3.5.4.2]	231.706	36.336	1.372
K01486: adenine deaminase [EC:3.5.4.2]|g__Anaerobaculum.s__Anaerobaculum_mobile	38.165	4.191	0.552
K01486: adenine deaminase [EC:3.5.4.2]|g__Methanothermobacter.s__Methanothermobacter_thermautotrophicus	84.983	0.136	0.004
K01486: adenine deaminase [EC:3.5.4.2]|g__Thermacetogenium.s__Thermacetogenium_phaeum	87.561	31.873	0.923
K01486: adenine deaminase [EC:3.5.4.2]|unclassified	20.997	0.136	0.016
K01489: cytidine deaminase [EC:3.5.4.5]	1480.28	137.668	0.362
K01489: cytidine deaminase [EC:3.5.4.5]|g__Coprothermobacter.s__Coprothermobacter_proteolyticus	1378.17	134.283	0.247
K01489: cytidine deaminase [EC:3.5.4.5]|g__Thermacetogenium.s__Thermacetogenium_phaeum	57.088	0.136	0.006
K01489: cytidine deaminase [EC:3.5.4.5]|unclassified	45.01	3.249	0.299
K01491: methylenetetrahydrofolate dehydrogenase (NADP+) / methenyltetrahydrofolate cyclohydrolase [EC:1.5.1.5 3.5.4.9]	2102.75	396.847	4.421
K01491: methylenetetrahydrofolate dehydrogenase (NADP+) / methenyltetrahydrofolate cyclohydrolase [EC:1.5.1.5 3.5.4.9]|g__Coprothermobacter.s__Coprothermobacter_proteolyticus	1557.84	96.312	0.157
K01491: methylenetetrahydrofolate dehydrogenase (NADP+) / methenyltetrahydrofolate cyclohydrolase [EC:1.5.1.5 3.5.4.9]|g__Thermacetogenium.s__Thermacetogenium_phaeum	127.193	210.535	7.899
K01491: methylenetetrahydrofolate dehydrogenase (NADP+) / methenyltetrahydrofolate cyclohydrolase [EC:1.5.1.5 3.5.4.9]|unclassified	417.709	90	2.221
K01493: dCMP deaminase [EC:3.5.4.12]	1039.8	251.138	2.646
K01493: dCMP deaminase [EC:3.5.4.12]|g__Thermacetogenium.s__Thermacetogenium_phaeum	50.126	15.521	0.785
K01493: dCMP deaminase [EC:3.5.4.12]|unclassified	989.669	235.617	1.861
K01494: dCTP deaminase [EC:3.5.4.13]	1030.5	251.759	2.504
K01494: dCTP deaminase [EC:3.5.4.13]|g__Anaerobaculum.s__Anaerobaculum_mobile	8.482	0.136	0.041
K01494: dCTP deaminase [EC:3.5.4.13]|g__Coprothermobacter.s__Coprothermobacter_proteolyticus	1003.34	238.099	0.602
K01494: dCTP deaminase [EC:3.5.4.13]|unclassified	18.679	13.524	3.458
K01495: GTP cyclohydrolase I [EC:3.5.4.16]	77.196	35.006	5.911
K01495: GTP cyclohydrolase I [EC:3.5.4.16]|g__Thermacetogenium.s__Thermacetogenium_phaeum	41.527	16.06	0.981
K01495: GTP cyclohydrolase I [EC:3.5.4.16]|unclassified	35.669	18.946	5.835
K01496: phosphoribosyl-AMP cyclohydrolase [EC:3.5.4.19]	367.998	24.21	0.697
K01496: phosphoribosyl-AMP cyclohydrolase [EC:3.5.4.19]|unclassified	367.998	24.21	0.697
K01499: methenyltetrahydromethanopterin cyclohydrolase [EC:3.5.4.27]	1414.56	65.838	0.247
K01499: methenyltetrahydromethanopterin cyclohydrolase [EC:3.5.4.27]|g__Anaerobaculum.s__Anaerobaculum_mobile	4.48	0.136	0.077
K01499: methenyltetrahydromethanopterin cyclohydrolase [EC:3.5.4.27]|g__Methanothermobacter.s__Methanothermobacter_thermautotrophicus	96.9	2.941	0.077
K01499: methenyltetrahydromethanopterin cyclohydrolase [EC:3.5.4.27]|unclassified	1313.18	62.76	0.228
K01507: inorganic pyrophosphatase [EC:3.6.1.1]	429.457	25.472	0.521
K01507: inorganic pyrophosphatase [EC:3.6.1.1]|g__Methanothermobacter.s__Methanothermobacter_thermautotrophicus	71.3	0.136	0.005
K01507: inorganic pyrophosphatase [EC:3.6.1.1]|unclassified	358.157	25.336	0.533
K01512: acylphosphatase [EC:3.6.1.7]	2449.08	269.64	0.313
K01512: acylphosphatase [EC:3.6.1.7]|g__Coprothermobacter.s__Coprothermobacter_proteolyticus	2423.2	269.367	0.282
K01512: acylphosphatase [EC:3.6.1.7]|unclassified	25.873	0.273	0.055
K01515: ADP-ribose pyrophosphatase [EC:3.6.1.13]	1006.97	111.974	135.182
K01515: ADP-ribose pyrophosphatase [EC:3.6.1.13]|g__Anaerobaculum.s__Anaerobaculum_mobile	0.126	6.694	134.894
K01515: ADP-ribose pyrophosphatase [EC:3.6.1.13]|g__Coprothermobacter.s__Coprothermobacter_proteolyticus	987.45	97.649	0.251
K01515: ADP-ribose pyrophosphatase [EC:3.6.1.13]|unclassified	19.396	7.632	151.065
K01520: dUTP pyrophosphatase [EC:3.6.1.23]	2189.71	339.115	5.951
K01520: dUTP pyrophosphatase [EC:3.6.1.23]|g__Coprothermobacter.s__Coprothermobacter_proteolyticus	1355.46	304.913	0.571
K01520: dUTP pyrophosphatase [EC:3.6.1.23]|unclassified	834.258	34.202	6.682
K01523: phosphoribosyl-ATP pyrophosphohydrolase [EC:3.6.1.31]	299.282	22.255	1.514
K01523: phosphoribosyl-ATP pyrophosphohydrolase [EC:3.6.1.31]|g__Methanothermobacter.s__Methanothermobacter_thermautotrophicus	195.248	0.136	0.002
K01523: phosphoribosyl-ATP pyrophosphohydrolase [EC:3.6.1.31]|unclassified	104.034	22.119	1.648
K01524: exopolyphosphatase / guanosine-5'-triphosphate,3'-diphosphate pyrophosphatase [EC:3.6.1.11 3.6.1.40]	722.193	49.63	1.373
K01524: exopolyphosphatase / guanosine-5'-triphosphate,3'-diphosphate pyrophosphatase [EC:3.6.1.11 3.6.1.40]|g__Thermacetogenium.s__Thermacetogenium_phaeum	45.514	17.706	0.987
K01524: exopolyphosphatase / guanosine-5'-triphosphate,3'-diphosphate pyrophosphatase [EC:3.6.1.11 3.6.1.40]|unclassified	676.679	31.924	97.591
K01533: Cu2+-exporting ATPase	651.821	19.35	0.29
K01533: Cu2+-exporting ATPase|g__Methanothermobacter.s__Methanothermobacter_thermautotrophicus	103.051	6.886	0.169
K01533: Cu2+-exporting ATPase|unclassified	548.77	12.464	0.12
K01534: Zn2+-exporting ATPase	524.095	35.298	0.662
K01534: Zn2+-exporting ATPase|g__Thermacetogenium.s__Thermacetogenium_phaeum	17.679	2.718	0.39
K01534: Zn2+-exporting ATPase|unclassified	506.416	32.58	0.412
K01537: Ca2+-transporting ATPase	1634.77	109.316	0.627
K01537: Ca2+-transporting ATPase|g__Anaerobaculum.s__Anaerobaculum_mobile	0.993	0.136	0.348
K01537: Ca2+-transporting ATPase|g__Coprothermobacter.s__Coprothermobacter_proteolyticus	1307.59	107.687	0.209
K01537: Ca2+-transporting ATPase|g__Thermacetogenium.s__Thermacetogenium_phaeum	50.146	1.356	0.069
K01537: Ca2+-transporting ATPase|unclassified	276.043	0.136	0.001
K01551: arsenite-transporting ATPase	19.259	14.716	239.264
K01551: arsenite-transporting ATPase|g__Anaerobaculum.s__Anaerobaculum_mobile	15.71	2.734	0.441
K01551: arsenite-transporting ATPase|unclassified	3.548	11.982	238.823
K01567: NO_NAME	45.168	0.136	0.008
K01567: NO_NAME|g__Thermacetogenium.s__Thermacetogenium_phaeum	45.168	0.136	0.008
K01571: oxaloacetate decarboxylase, alpha subunit [EC:4.1.1.3]	128.809	88.793	3.339
K01571: oxaloacetate decarboxylase, alpha subunit [EC:4.1.1.3]|g__Anaerobaculum.s__Anaerobaculum_mobile	3.454	1.8	1.322
K01571: oxaloacetate decarboxylase, alpha subunit [EC:4.1.1.3]|g__Thermacetogenium.s__Thermacetogenium_phaeum	49.648	63.383	3.238
K01571: oxaloacetate decarboxylase, alpha subunit [EC:4.1.1.3]|unclassified	75.706	23.61	2.206
K01572: oxaloacetate decarboxylase, beta subunit [EC:4.1.1.3]	1402.16	83.044	0.828
K01572: oxaloacetate decarboxylase, beta subunit [EC:4.1.1.3]|g__Anaerobaculum.s__Anaerobaculum_mobile	15.034	0.136	0.023
K01572: oxaloacetate decarboxylase, beta subunit [EC:4.1.1.3]|g__Coprothermobacter.s__Coprothermobacter_proteolyticus	1362.42	72.173	0.134
K01572: oxaloacetate decarboxylase, beta subunit [EC:4.1.1.3]|unclassified	24.703	10.735	1.102
K01579: aspartate 1-decarboxylase [EC:4.1.1.11]	1708.91	221.959	1.568
K01579: aspartate 1-decarboxylase [EC:4.1.1.11]|g__Coprothermobacter.s__Coprothermobacter_proteolyticus	1637.45	185.977	0.288
K01579: aspartate 1-decarboxylase [EC:4.1.1.11]|g__Thermacetogenium.s__Thermacetogenium_phaeum	40.126	32.201	2.035
K01579: aspartate 1-decarboxylase [EC:4.1.1.11]|unclassified	31.326	3.782	1.306
K01581: ornithine decarboxylase [EC:4.1.1.17]	989.125	24.135	0.236
K01581: ornithine decarboxylase [EC:4.1.1.17]|unclassified	989.125	24.135	0.236
K01586: diaminopimelate decarboxylase [EC:4.1.1.20]	1509.01	320.067	3.152
K01586: diaminopimelate decarboxylase [EC:4.1.1.20]|g__Anaerobaculum.s__Anaerobaculum_mobile	1.09	0.136	0.317
K01586: diaminopimelate decarboxylase [EC:4.1.1.20]|g__Methanothermobacter.s__Methanothermobacter_thermautotrophicus	82.093	2.066	0.064
K01586: diaminopimelate decarboxylase [EC:4.1.1.20]|g__Thermacetogenium.s__Thermacetogenium_phaeum	50.312	35.455	1.787
K01586: diaminopimelate decarboxylase [EC:4.1.1.20]|unclassified	1375.51	282.41	4.027
K01588: 5-(carboxyamino)imidazole ribonucleotide mutase [EC:5.4.99.18]	1597.19	214.346	2.072
K01588: 5-(carboxyamino)imidazole ribonucleotide mutase [EC:5.4.99.18]|g__Coprothermobacter.s__Coprothermobacter_proteolyticus	750.126	38.272	0.129
K01588: 5-(carboxyamino)imidazole ribonucleotide mutase [EC:5.4.99.18]|g__Thermacetogenium.s__Thermacetogenium_phaeum	53.187	16.48	0.786
K01588: 5-(carboxyamino)imidazole ribonucleotide mutase [EC:5.4.99.18]|unclassified	793.874	159.594	1.334
K01591: orotidine-5'-phosphate decarboxylase [EC:4.1.1.23]	1812.12	132.381	0.812
K01591: orotidine-5'-phosphate decarboxylase [EC:4.1.1.23]|g__Anaerobaculum.s__Anaerobaculum_mobile	2.446	0.136	0.141
K01591: orotidine-5'-phosphate decarboxylase [EC:4.1.1.23]|g__Coprothermobacter.s__Coprothermobacter_proteolyticus	1349.51	85.294	0.16
K01591: orotidine-5'-phosphate decarboxylase [EC:4.1.1.23]|g__Thermacetogenium.s__Thermacetogenium_phaeum	58.476	4.161	0.18
K01591: orotidine-5'-phosphate decarboxylase [EC:4.1.1.23]|unclassified	401.694	42.79	0.367
K01596: phosphoenolpyruvate carboxykinase (GTP) [EC:4.1.1.32]	0.126	3.02	60.858
K01596: phosphoenolpyruvate carboxykinase (GTP) [EC:4.1.1.32]|unclassified	0.126	3.02	60.858
K01601: ribulose-bisphosphate carboxylase large chain [EC:4.1.1.39]	1288.05	80.21	0.346
K01601: ribulose-bisphosphate carboxylase large chain [EC:4.1.1.39]|unclassified	1288.05	80.21	0.346
K01602: ribulose-bisphosphate carboxylase small chain [EC:4.1.1.39]	6.278	0.409	0.735
K01602: ribulose-bisphosphate carboxylase small chain [EC:4.1.1.39]|unclassified	6.278	0.409	0.735
K01607: 4-carboxymuconolactone decarboxylase [EC:4.1.1.44]	195.438	0.136	0.002
K01607: 4-carboxymuconolactone decarboxylase [EC:4.1.1.44]|g__Methanothermobacter.s__Methanothermobacter_thermautotrophicus	195.438	0.136	0.002
K01609: indole-3-glycerol phosphate synthase [EC:4.1.1.48]	209.394	10.818	0.289
K01609: indole-3-glycerol phosphate synthase [EC:4.1.1.48]|g__Methanothermobacter.s__Methanothermobacter_thermautotrophicus	124.906	3.651	0.074
K01609: indole-3-glycerol phosphate synthase [EC:4.1.1.48]|g__Thermacetogenium.s__Thermacetogenium_phaeum	84.487	7.166	0.215
K01610: phosphoenolpyruvate carboxykinase (ATP) [EC:4.1.1.49]	1220.43	296.285	0.645
K01610: phosphoenolpyruvate carboxykinase (ATP) [EC:4.1.1.49]|g__Coprothermobacter.s__Coprothermobacter_proteolyticus	1203.73	296.149	0.624
K01610: phosphoenolpyruvate carboxykinase (ATP) [EC:4.1.1.49]|unclassified	16.702	0.136	0.021
K01611: S-adenosylmethionine decarboxylase [EC:4.1.1.50]	1949.99	1029.61	308.347
K01611: S-adenosylmethionine decarboxylase [EC:4.1.1.50]|g__Anaerobaculum.s__Anaerobaculum_mobile	51.642	55.994	6.082
K01611: S-adenosylmethionine decarboxylase [EC:4.1.1.50]|g__Coprothermobacter.s__Coprothermobacter_proteolyticus	1698.99	835.429	1.247
K01611: S-adenosylmethionine decarboxylase [EC:4.1.1.50]|g__Thermacetogenium.s__Thermacetogenium_phaeum	65.873	73.129	2.816
K01611: S-adenosylmethionine decarboxylase [EC:4.1.1.50]|unclassified	133.487	65.061	304.921
K01613: phosphatidylserine decarboxylase [EC:4.1.1.65]	842.204	86.026	1.296
K01613: phosphatidylserine decarboxylase [EC:4.1.1.65]|g__Methanothermobacter.s__Methanothermobacter_thermautotrophicus	106.767	4.876	0.116
K01613: phosphatidylserine decarboxylase [EC:4.1.1.65]|unclassified	735.437	81.15	1.18
K01619: deoxyribose-phosphate aldolase [EC:4.1.2.4]	1646.02	188.114	0.454
K01619: deoxyribose-phosphate aldolase [EC:4.1.2.4]|g__Coprothermobacter.s__Coprothermobacter_proteolyticus	1565.99	183.135	0.297
K01619: deoxyribose-phosphate aldolase [EC:4.1.2.4]|g__Thermacetogenium.s__Thermacetogenium_phaeum	80.029	4.979	0.158
K01620: threonine aldolase [EC:4.1.2.48]	1251.04	131.533	0.337
K01620: threonine aldolase [EC:4.1.2.48]|g__Anaerobaculum.s__Anaerobaculum_mobile	1.42	0.136	0.244
K01620: threonine aldolase [EC:4.1.2.48]|g__Coprothermobacter.s__Coprothermobacter_proteolyticus	660.08	131.124	0.504
K01620: threonine aldolase [EC:4.1.2.48]|unclassified	589.54	0.273	0.041
K01622: fructose 1,6-bisphosphate aldolase/phosphatase [EC:4.1.2.13 3.1.3.11]	281.692	170.656	4.529
K01622: fructose 1,6-bisphosphate aldolase/phosphatase [EC:4.1.2.13 3.1.3.11]|g__Anaerobaculum.s__Anaerobaculum_hydrogeniformans	31.853	55.37	4.409
K01622: fructose 1,6-bisphosphate aldolase/phosphatase [EC:4.1.2.13 3.1.3.11]|g__Anaerobaculum.s__Anaerobaculum_mobile	28.328	34.214	3.063
K01622: fructose 1,6-bisphosphate aldolase/phosphatase [EC:4.1.2.13 3.1.3.11]|g__Thermacetogenium.s__Thermacetogenium_phaeum	73.242	46.127	1.597
K01622: fructose 1,6-bisphosphate aldolase/phosphatase [EC:4.1.2.13 3.1.3.11]|unclassified	148.268	34.945	3.106
K01624: fructose-bisphosphate aldolase, class II [EC:4.1.2.13]	1442.95	866.657	2.703
K01624: fructose-bisphosphate aldolase, class II [EC:4.1.2.13]|g__Coprothermobacter.s__Coprothermobacter_proteolyticus	1368.86	800.478	1.483
K01624: fructose-bisphosphate aldolase, class II [EC:4.1.2.13]|g__Thermacetogenium.s__Thermacetogenium_phaeum	48.06	18.318	0.967
K01624: fructose-bisphosphate aldolase, class II [EC:4.1.2.13]|unclassified	26.033	47.861	6.822
K01625: 2-dehydro-3-deoxyphosphogluconate aldolase / (4S)-4-hydroxy-2-oxoglutarate aldolase [EC:4.1.2.14 4.1.3.42]	12.174	22.441	4.676
K01625: 2-dehydro-3-deoxyphosphogluconate aldolase / (4S)-4-hydroxy-2-oxoglutarate aldolase [EC:4.1.2.14 4.1.3.42]|unclassified	12.174	22.441	4.676
K01627: 2-dehydro-3-deoxyphosphooctonate aldolase (KDO 8-P synthase) [EC:2.5.1.55]	1.771	0.136	0.195
K01627: 2-dehydro-3-deoxyphosphooctonate aldolase (KDO 8-P synthase) [EC:2.5.1.55]|g__Anaerobaculum.s__Anaerobaculum_mobile	1.771	0.136	0.195
K01628: L-fuculose-phosphate aldolase [EC:4.1.2.17]	379.636	23.175	0.222
K01628: L-fuculose-phosphate aldolase [EC:4.1.2.17]|g__Thermacetogenium.s__Thermacetogenium_phaeum	48.798	0.136	0.007
K01628: L-fuculose-phosphate aldolase [EC:4.1.2.17]|unclassified	330.838	23.039	0.24
K01633: dihydroneopterin aldolase / 7,8-dihydroneopterin epimerase [EC:4.1.2.25 5.1.99.8]	61.946	14.871	0.609
K01633: dihydroneopterin aldolase / 7,8-dihydroneopterin epimerase [EC:4.1.2.25 5.1.99.8]|g__Thermacetogenium.s__Thermacetogenium_phaeum	58.52	14.735	0.639
K01633: dihydroneopterin aldolase / 7,8-dihydroneopterin epimerase [EC:4.1.2.25 5.1.99.8]|unclassified	3.426	0.136	0.101
K01637: isocitrate lyase [EC:4.1.3.1]	3.581	0.136	0.097
K01637: isocitrate lyase [EC:4.1.3.1]|unclassified	3.581	0.136	0.097
K01640: hydroxymethylglutaryl-CoA lyase [EC:4.1.3.4]	19.076	5.967	0.793
K01640: hydroxymethylglutaryl-CoA lyase [EC:4.1.3.4]|g__Anaerobaculum.s__Anaerobaculum_mobile	19.076	5.967	0.793
K01641: hydroxymethylglutaryl-CoA synthase [EC:2.3.3.10]	1580.08	136.779	0.22
K01641: hydroxymethylglutaryl-CoA synthase [EC:2.3.3.10]|unclassified	1580.08	136.779	0.22
K01647: citrate synthase [EC:2.3.3.1]	724.317	56.958	0.286
K01647: citrate synthase [EC:2.3.3.1]|g__Methanothermobacter.s__Methanothermobacter_thermautotrophicus	92.875	1.823	0.05
K01647: citrate synthase [EC:2.3.3.1]|unclassified	631.443	55.136	0.262
K01649: 2-isopropylmalate synthase [EC:2.3.3.13]	1575.78	765.219	2.006
K01649: 2-isopropylmalate synthase [EC:2.3.3.13]|g__Thermacetogenium.s__Thermacetogenium_phaeum	89.084	13.251	0.772
K01649: 2-isopropylmalate synthase [EC:2.3.3.13]|unclassified	1486.69	751.968	1.538
K01652: acetolactate synthase I/II/III large subunit [EC:2.2.1.6]	1851.86	173.423	1.845
K01652: acetolactate synthase I/II/III large subunit [EC:2.2.1.6]|g__Anaerobaculum.s__Anaerobaculum_mobile	44.37	9.557	0.684
K01652: acetolactate synthase I/II/III large subunit [EC:2.2.1.6]|g__Methanothermobacter.s__Methanothermobacter_thermautotrophicus	205.253	14.01	0.355
K01652: acetolactate synthase I/II/III large subunit [EC:2.2.1.6]|unclassified	1602.23	149.856	0.989
K01653: acetolactate synthase I/III small subunit [EC:2.2.1.6]	684.122	64.731	5.303
K01653: acetolactate synthase I/III small subunit [EC:2.2.1.6]|g__Thermacetogenium.s__Thermacetogenium_phaeum	90.677	15.884	0.444
K01653: acetolactate synthase I/III small subunit [EC:2.2.1.6]|unclassified	593.444	48.847	5.034
K01657: anthranilate synthase component I [EC:4.1.3.27]	170.524	7.841	0.432
K01657: anthranilate synthase component I [EC:4.1.3.27]|g__Anaerobaculum.s__Anaerobaculum_mobile	1.886	0.136	0.183
K01657: anthranilate synthase component I [EC:4.1.3.27]|g__Methanothermobacter.s__Methanothermobacter_thermautotrophicus	97.942	2.756	0.071
K01657: anthranilate synthase component I [EC:4.1.3.27]|g__Thermacetogenium.s__Thermacetogenium_phaeum	70.695	4.948	0.178
K01658: anthranilate synthase component II [EC:4.1.3.27]	909.114	29.16	0.093
K01658: anthranilate synthase component II [EC:4.1.3.27]|g__Methanothermobacter.s__Methanothermobacter_thermautotrophicus	79.305	0.136	0.004
K01658: anthranilate synthase component II [EC:4.1.3.27]|unclassified	829.809	29.024	0.089
K01661: naphthoate synthase [EC:4.1.3.36]	6.132	0.136	0.056
K01661: naphthoate synthase [EC:4.1.3.36]|unclassified	6.132	0.136	0.056
K01662: 1-deoxy-D-xylulose-5-phosphate synthase [EC:2.2.1.7]	1399.99	244.016	1.06
K01662: 1-deoxy-D-xylulose-5-phosphate synthase [EC:2.2.1.7]|g__Anaerobaculum.s__Anaerobaculum_mobile	0.74	0.136	0.468
K01662: 1-deoxy-D-xylulose-5-phosphate synthase [EC:2.2.1.7]|g__Coprothermobacter.s__Coprothermobacter_proteolyticus	1340.98	233.687	0.442
K01662: 1-deoxy-D-xylulose-5-phosphate synthase [EC:2.2.1.7]|g__Thermacetogenium.s__Thermacetogenium_phaeum	44.763	10.056	0.57
K01662: 1-deoxy-D-xylulose-5-phosphate synthase [EC:2.2.1.7]|unclassified	13.508	0.136	0.026
K01664: para-aminobenzoate synthetase component II [EC:2.6.1.85]	149.544	5.157	0.087
K01664: para-aminobenzoate synthetase component II [EC:2.6.1.85]|g__Thermacetogenium.s__Thermacetogenium_phaeum	53.796	5.02	0.237
K01664: para-aminobenzoate synthetase component II [EC:2.6.1.85]|unclassified	95.748	0.136	0.004
K01665: para-aminobenzoate synthetase component I [EC:2.6.1.85]	130.131	0.273	0.005
K01665: para-aminobenzoate synthetase component I [EC:2.6.1.85]|g__Thermacetogenium.s__Thermacetogenium_phaeum	74.548	0.136	0.005
K01665: para-aminobenzoate synthetase component I [EC:2.6.1.85]|unclassified	55.582	0.136	0.006
K01666: 4-hydroxy 2-oxovalerate aldolase [EC:4.1.3.39]	3.344	0.136	0.103
K01666: 4-hydroxy 2-oxovalerate aldolase [EC:4.1.3.39]|unclassified	3.344	0.136	0.103
K01667: tryptophanase [EC:4.1.99.1]	1572.42	170.89	0.338
K01667: tryptophanase [EC:4.1.99.1]|g__Coprothermobacter.s__Coprothermobacter_proteolyticus	1546.17	170.617	0.28
K01667: tryptophanase [EC:4.1.99.1]|unclassified	26.258	0.273	0.079
K01669: deoxyribodipyrimidine photo-lyase	83.767	0.136	0.004
K01669: deoxyribodipyrimidine photo-lyase|g__Methanothermobacter.s__Methanothermobacter_thermautotrophicus	83.767	0.136	0.004
K01677: fumarate hydratase subunit alpha [EC:4.2.1.2]	1739.01	94.563	1.679
K01677: fumarate hydratase subunit alpha [EC:4.2.1.2]|g__Anaerobaculum.s__Anaerobaculum_mobile	8.515	0.136	0.041
K01677: fumarate hydratase subunit alpha [EC:4.2.1.2]|g__Coprothermobacter.s__Coprothermobacter_proteolyticus	1334.11	47.6	0.09
K01677: fumarate hydratase subunit alpha [EC:4.2.1.2]|g__Methanothermobacter.s__Methanothermobacter_thermautotrophicus	242.406	7.001	0.148
K01677: fumarate hydratase subunit alpha [EC:4.2.1.2]|g__Thermacetogenium.s__Thermacetogenium_phaeum	72.142	39.416	1.386
K01677: fumarate hydratase subunit alpha [EC:4.2.1.2]|unclassified	81.835	0.409	0.096
K01678: fumarate hydratase subunit beta [EC:4.2.1.2]	1775.63	125.338	3.344
K01678: fumarate hydratase subunit beta [EC:4.2.1.2]|g__Anaerobaculum.s__Anaerobaculum_mobile	21.402	0.136	0.016
K01678: fumarate hydratase subunit beta [EC:4.2.1.2]|g__Coprothermobacter.s__Coprothermobacter_proteolyticus	1293.15	18.741	0.037
K01678: fumarate hydratase subunit beta [EC:4.2.1.2]|g__Thermacetogenium.s__Thermacetogenium_phaeum	74.801	81.305	2.757
K01678: fumarate hydratase subunit beta [EC:4.2.1.2]|unclassified	386.285	25.156	0.561
K01681: aconitate hydratase [EC:4.2.1.3]	706.42	57.862	0.405
K01681: aconitate hydratase [EC:4.2.1.3]|unclassified	706.42	57.862	0.405
K01685: altronate hydrolase [EC:4.2.1.7]	13.345	0.273	0.052
K01685: altronate hydrolase [EC:4.2.1.7]|g__Anaerobaculum.s__Anaerobaculum_mobile	3.326	0.136	0.104
K01685: altronate hydrolase [EC:4.2.1.7]|unclassified	10.019	0.136	0.035
K01686: mannonate dehydratase [EC:4.2.1.8]	41.781	6.232	0.378
K01686: mannonate dehydratase [EC:4.2.1.8]|g__Anaerobaculum.s__Anaerobaculum_mobile	34.691	6.096	0.446
K01686: mannonate dehydratase [EC:4.2.1.8]|unclassified	7.09	0.136	0.049
K01687: dihydroxy-acid dehydratase [EC:4.2.1.9]	1127.36	95.01	2.468
K01687: dihydroxy-acid dehydratase [EC:4.2.1.9]|g__Anaerobaculum.s__Anaerobaculum_mobile	27.506	11.214	5.64
K01687: dihydroxy-acid dehydratase [EC:4.2.1.9]|g__Thermacetogenium.s__Thermacetogenium_phaeum	49.91	7.604	0.386
K01687: dihydroxy-acid dehydratase [EC:4.2.1.9]|unclassified	1049.94	76.192	3.632
K01689: enolase [EC:4.2.1.11]	2567.44	811.058	2.618
K01689: enolase [EC:4.2.1.11]|g__Anaerobaculum.s__Anaerobaculum_mobile	1.085	0.136	0.319
K01689: enolase [EC:4.2.1.11]|g__Coprothermobacter.s__Coprothermobacter_proteolyticus	1389.07	363.376	0.664
K01689: enolase [EC:4.2.1.11]|g__Methanothermobacter.s__Methanothermobacter_thermautotrophicus	115.011	5.131	0.113
K01689: enolase [EC:4.2.1.11]|g__Thermacetogenium.s__Thermacetogenium_phaeum	59.181	13.916	0.596
K01689: enolase [EC:4.2.1.11]|unclassified	1003.1	428.498	1.675
K01693: imidazoleglycerol-phosphate dehydratase [EC:4.2.1.19]	543.136	69.679	3.452
K01693: imidazoleglycerol-phosphate dehydratase [EC:4.2.1.19]|g__Anaerobaculum.s__Anaerobaculum_mobile	0.126	6.446	129.891
K01693: imidazoleglycerol-phosphate dehydratase [EC:4.2.1.19]|g__Thermacetogenium.s__Thermacetogenium_phaeum	59.297	12.015	0.514
K01693: imidazoleglycerol-phosphate dehydratase [EC:4.2.1.19]|unclassified	483.713	51.219	0.413
K01695: tryptophan synthase alpha chain [EC:4.2.1.20]	1639.26	26.743	0.278
K01695: tryptophan synthase alpha chain [EC:4.2.1.20]|g__Coprothermobacter.s__Coprothermobacter_proteolyticus	1154.95	19.267	0.042
K01695: tryptophan synthase alpha chain [EC:4.2.1.20]|g__Thermacetogenium.s__Thermacetogenium_phaeum	77.864	7.204	0.235
K01695: tryptophan synthase alpha chain [EC:4.2.1.20]|unclassified	406.441	0.273	0.022
K01696: tryptophan synthase beta chain [EC:4.2.1.20]	2758.61	26.813	0.367
K01696: tryptophan synthase beta chain [EC:4.2.1.20]|g__Coprothermobacter.s__Coprothermobacter_proteolyticus	1036.27	4.388	0.011
K01696: tryptophan synthase beta chain [EC:4.2.1.20]|g__Methanothermobacter.s__Methanothermobacter_thermautotrophicus	112.074	2.289	0.052
K01696: tryptophan synthase beta chain [EC:4.2.1.20]|g__Thermacetogenium.s__Thermacetogenium_phaeum	63.442	6.171	0.247
K01696: tryptophan synthase beta chain [EC:4.2.1.20]|unclassified	1546.82	13.964	0.082
K01698: porphobilinogen synthase [EC:4.2.1.24]	1193.02	102.292	0.786
K01698: porphobilinogen synthase [EC:4.2.1.24]|g__Thermacetogenium.s__Thermacetogenium_phaeum	66.06	11.125	0.427
K01698: porphobilinogen synthase [EC:4.2.1.24]|unclassified	1126.96	91.167	0.359
K01699: propanediol dehydratase large subunit [EC:4.2.1.28]	85.701	6.762	0.263
K01699: propanediol dehydratase large subunit [EC:4.2.1.28]|g__Anaerobaculum.s__Anaerobaculum_hydrogeniformans	48.468	6.353	0.332
K01699: propanediol dehydratase large subunit [EC:4.2.1.28]|g__Anaerobaculum.s__Anaerobaculum_mobile	14.904	0.136	0.023
K01699: propanediol dehydratase large subunit [EC:4.2.1.28]|unclassified	22.328	0.273	0.072
K01703: 3-isopropylmalate/(R)-2-methylmalate dehydratase large subunit [EC:4.2.1.33 4.2.1.35]	2103.41	442.612	3.986
K01703: 3-isopropylmalate/(R)-2-methylmalate dehydratase large subunit [EC:4.2.1.33 4.2.1.35]|g__Anaerobaculum.s__Anaerobaculum_mobile	24.878	2.117	0.216
K01703: 3-isopropylmalate/(R)-2-methylmalate dehydratase large subunit [EC:4.2.1.33 4.2.1.35]|g__Methanothermobacter.s__Methanothermobacter_thermautotrophicus	107.057	8.057	0.191
K01703: 3-isopropylmalate/(R)-2-methylmalate dehydratase large subunit [EC:4.2.1.33 4.2.1.35]|g__Thermacetogenium.s__Thermacetogenium_phaeum	136.502	49.748	1.836
K01703: 3-isopropylmalate/(R)-2-methylmalate dehydratase large subunit [EC:4.2.1.33 4.2.1.35]|unclassified	1834.97	382.69	2.663
K01704: 3-isopropylmalate/(R)-2-methylmalate dehydratase small subunit [EC:4.2.1.33 4.2.1.35]	1324.4	302.02	5.793
K01704: 3-isopropylmalate/(R)-2-methylmalate dehydratase small subunit [EC:4.2.1.33 4.2.1.35]|g__Anaerobaculum.s__Anaerobaculum_mobile	32.384	0.136	0.011
K01704: 3-isopropylmalate/(R)-2-methylmalate dehydratase small subunit [EC:4.2.1.33 4.2.1.35]|g__Thermacetogenium.s__Thermacetogenium_phaeum	99.853	84.003	4.906
K01704: 3-isopropylmalate/(R)-2-methylmalate dehydratase small subunit [EC:4.2.1.33 4.2.1.35]|unclassified	1192.16	217.881	1.061
K01710: dTDP-glucose 4,6-dehydratase [EC:4.2.1.46]	984.547	15.421	0.167
K01710: dTDP-glucose 4,6-dehydratase [EC:4.2.1.46]|g__Methanothermobacter.s__Methanothermobacter_thermautotrophicus	101.326	0.136	0.003
K01710: dTDP-glucose 4,6-dehydratase [EC:4.2.1.46]|unclassified	883.221	15.285	0.172
K01712: urocanate hydratase [EC:4.2.1.49]	1640.16	149.033	0.948
K01712: urocanate hydratase [EC:4.2.1.49]|g__Anaerobaculum.s__Anaerobaculum_hydrogeniformans	30.397	6.864	0.573
K01712: urocanate hydratase [EC:4.2.1.49]|g__Coprothermobacter.s__Coprothermobacter_proteolyticus	1493.76	137.534	0.234
K01712: urocanate hydratase [EC:4.2.1.49]|unclassified	116.001	4.634	1.006
K01714: 4-hydroxy-tetrahydrodipicolinate synthase [EC:4.3.3.7]	2465.03	778.03	5.171
K01714: 4-hydroxy-tetrahydrodipicolinate synthase [EC:4.3.3.7]|g__Anaerobaculum.s__Anaerobaculum_mobile	44.741	4.752	0.269
K01714: 4-hydroxy-tetrahydrodipicolinate synthase [EC:4.3.3.7]|g__Coprothermobacter.s__Coprothermobacter_proteolyticus	1165.12	194.11	0.423
K01714: 4-hydroxy-tetrahydrodipicolinate synthase [EC:4.3.3.7]|g__Methanothermobacter.s__Methanothermobacter_thermautotrophicus	96.493	6.786	0.178
K01714: 4-hydroxy-tetrahydrodipicolinate synthase [EC:4.3.3.7]|g__Thermacetogenium.s__Thermacetogenium_phaeum	25.323	22.184	2.222
K01714: 4-hydroxy-tetrahydrodipicolinate synthase [EC:4.3.3.7]|unclassified	1133.34	550.198	70.083
K01719: uroporphyrinogen-III synthase [EC:4.2.1.75]	285.732	19.885	0.177
K01719: uroporphyrinogen-III synthase [EC:4.2.1.75]|unclassified	285.732	19.885	0.177
K01733: threonine synthase [EC:4.2.3.1]	1501.42	120.965	2.196
K01733: threonine synthase [EC:4.2.3.1]|g__Anaerobaculum.s__Anaerobaculum_hydrogeniformans	32.898	0.136	0.011
K01733: threonine synthase [EC:4.2.3.1]|g__Anaerobaculum.s__Anaerobaculum_mobile	7.308	2.54	28.534
K01733: threonine synthase [EC:4.2.3.1]|g__Thermacetogenium.s__Thermacetogenium_phaeum	112.576	28.692	1.527
K01733: threonine synthase [EC:4.2.3.1]|unclassified	1348.64	89.596	0.266
K01734: methylglyoxal synthase [EC:4.2.3.3]	1015.74	171.452	8.871
K01734: methylglyoxal synthase [EC:4.2.3.3]|g__Coprothermobacter.s__Coprothermobacter_proteolyticus	974.003	152.024	0.396
K01734: methylglyoxal synthase [EC:4.2.3.3]|unclassified	41.736	19.428	9.51
K01735: 3-dehydroquinate synthase [EC:4.2.3.4]	51.746	2.537	0.124
K01735: 3-dehydroquinate synthase [EC:4.2.3.4]|g__Thermacetogenium.s__Thermacetogenium_phaeum	51.746	2.537	0.124
K01736: chorismate synthase [EC:4.2.3.5]	468.901	109.625	2.279
K01736: chorismate synthase [EC:4.2.3.5]|g__Anaerobaculum.s__Anaerobaculum_mobile	2.3	1.223	1.349
K01736: chorismate synthase [EC:4.2.3.5]|g__Thermacetogenium.s__Thermacetogenium_phaeum	66.864	7.673	0.291
K01736: chorismate synthase [EC:4.2.3.5]|unclassified	399.737	100.729	0.639
K01737: 6-pyruvoyltetrahydropterin/6-carboxytetrahydropterin synthase [EC:4.2.3.12 4.1.2.50]	165.201	12.057	0.778
K01737: 6-pyruvoyltetrahydropterin/6-carboxytetrahydropterin synthase [EC:4.2.3.12 4.1.2.50]|g__Coprothermobacter.s__Coprothermobacter_proteolyticus	44.902	0.136	0.008
K01737: 6-pyruvoyltetrahydropterin/6-carboxytetrahydropterin synthase [EC:4.2.3.12 4.1.2.50]|unclassified	120.299	11.92	0.781
K01738: cysteine synthase A [EC:2.5.1.47]	1748.02	52.378	1.638
K01738: cysteine synthase A [EC:2.5.1.47]|g__Coprothermobacter.s__Coprothermobacter_proteolyticus	1377.56	6.588	0.012
K01738: cysteine synthase A [EC:2.5.1.47]|g__Thermacetogenium.s__Thermacetogenium_phaeum	137.609	35.617	1.48
K01738: cysteine synthase A [EC:2.5.1.47]|unclassified	232.852	10.173	0.191
K01740: O-acetylhomoserine (thiol)-lyase [EC:2.5.1.49]	492.416	12.845	2.025
K01740: O-acetylhomoserine (thiol)-lyase [EC:2.5.1.49]|g__Anaerobaculum.s__Anaerobaculum_mobile	3.994	3.038	1.929
K01740: O-acetylhomoserine (thiol)-lyase [EC:2.5.1.49]|unclassified	488.421	9.807	2.084
K01745: histidine ammonia-lyase [EC:4.3.1.3]	1354.03	118.824	1.876
K01745: histidine ammonia-lyase [EC:4.3.1.3]|g__Anaerobaculum.s__Anaerobaculum_mobile	18.223	2.622	0.617
K01745: histidine ammonia-lyase [EC:4.3.1.3]|g__Coprothermobacter.s__Coprothermobacter_proteolyticus	1277.58	104.828	0.208
K01745: histidine ammonia-lyase [EC:4.3.1.3]|g__Thermacetogenium.s__Thermacetogenium_phaeum	34.715	0.905	0.066
K01745: histidine ammonia-lyase [EC:4.3.1.3]|unclassified	23.517	10.469	2.293
K01749: hydroxymethylbilane synthase [EC:2.5.1.61]	1044.73	88.953	1.188
K01749: hydroxymethylbilane synthase [EC:2.5.1.61]|g__Thermacetogenium.s__Thermacetogenium_phaeum	53.302	9.001	0.428
K01749: hydroxymethylbilane synthase [EC:2.5.1.61]|unclassified	991.433	79.952	0.76
K01752: L-serine dehydratase [EC:4.3.1.17]	228.05	17.276	2.088
K01752: L-serine dehydratase [EC:4.3.1.17]|g__Anaerobaculum.s__Anaerobaculum_mobile	58.684	8.845	1.812
K01752: L-serine dehydratase [EC:4.3.1.17]|g__Thermacetogenium.s__Thermacetogenium_phaeum	147.313	8.158	0.291
K01752: L-serine dehydratase [EC:4.3.1.17]|unclassified	22.053	0.273	0.073
K01753: D-serine dehydratase [EC:4.3.1.18]	1650.3	137.66	0.212
K01753: D-serine dehydratase [EC:4.3.1.18]|g__Coprothermobacter.s__Coprothermobacter_proteolyticus	1650.3	137.66	0.212
K01754: threonine dehydratase [EC:4.3.1.19]	50.32	67.869	5.19
K01754: threonine dehydratase [EC:4.3.1.19]|g__Anaerobaculum.s__Anaerobaculum_mobile	33.229	67.732	5.17
K01754: threonine dehydratase [EC:4.3.1.19]|unclassified	17.09	0.136	0.02
K01755: argininosuccinate lyase [EC:4.3.2.1]	1121.48	51.299	1.092
K01755: argininosuccinate lyase [EC:4.3.2.1]|g__Anaerobaculum.s__Anaerobaculum_mobile	7.805	4.403	1.431
K01755: argininosuccinate lyase [EC:4.3.2.1]|g__Methanothermobacter.s__Methanothermobacter_thermautotrophicus	96.928	0.136	0.004
K01755: argininosuccinate lyase [EC:4.3.2.1]|g__Thermacetogenium.s__Thermacetogenium_phaeum	65.981	10.162	0.391
K01755: argininosuccinate lyase [EC:4.3.2.1]|unclassified	950.764	36.598	0.274
K01756: adenylosuccinate lyase [EC:4.3.2.2]	2787.16	326.974	1.884
K01756: adenylosuccinate lyase [EC:4.3.2.2]|g__Coprothermobacter.s__Coprothermobacter_proteolyticus	1094.51	49.709	0.115
K01756: adenylosuccinate lyase [EC:4.3.2.2]|g__Methanothermobacter.s__Methanothermobacter_thermautotrophicus	120.126	0.136	0.003
K01756: adenylosuccinate lyase [EC:4.3.2.2]|g__Thermacetogenium.s__Thermacetogenium_phaeum	68.034	21.495	0.801
K01756: adenylosuccinate lyase [EC:4.3.2.2]|unclassified	1504.49	255.634	0.968
K01759: lactoylglutathione lyase [EC:4.4.1.5]	613.917	51.999	3.017
K01759: lactoylglutathione lyase [EC:4.4.1.5]|g__Methanothermobacter.s__Methanothermobacter_thermautotrophicus	208.047	39.74	0.484
K01759: lactoylglutathione lyase [EC:4.4.1.5]|unclassified	405.87	12.259	2.533
K01761: methionine-gamma-lyase [EC:4.4.1.11]	1304.85	99.302	0.193
K01761: methionine-gamma-lyase [EC:4.4.1.11]|g__Coprothermobacter.s__Coprothermobacter_proteolyticus	1304.85	99.302	0.193
K01770: 2-C-methyl-D-erythritol 2,4-cyclodiphosphate synthase [EC:4.6.1.12]	5.248	0.136	0.066
K01770: 2-C-methyl-D-erythritol 2,4-cyclodiphosphate synthase [EC:4.6.1.12]|unclassified	5.248	0.136	0.066
K01775: alanine racemase [EC:5.1.1.1]	1397.86	38.937	0.478
K01775: alanine racemase [EC:5.1.1.1]|g__Anaerobaculum.s__Anaerobaculum_mobile	1.261	0.136	0.274
K01775: alanine racemase [EC:5.1.1.1]|g__Coprothermobacter.s__Coprothermobacter_proteolyticus	1224.72	26.487	0.055
K01775: alanine racemase [EC:5.1.1.1]|g__Thermacetogenium.s__Thermacetogenium_phaeum	136.343	12.041	0.406
K01775: alanine racemase [EC:5.1.1.1]|unclassified	35.531	0.273	0.083
K01776: glutamate racemase [EC:5.1.1.3]	1323.14	50.405	0.293
K01776: glutamate racemase [EC:5.1.1.3]|g__Coprothermobacter.s__Coprothermobacter_proteolyticus	1258.68	46.822	0.094
K01776: glutamate racemase [EC:5.1.1.3]|g__Thermacetogenium.s__Thermacetogenium_phaeum	22.278	3.311	0.377
K01776: glutamate racemase [EC:5.1.1.3]|unclassified	42.182	0.273	0.033
K01777: proline racemase [EC:5.1.1.4]	2.764	0.136	0.125
K01777: proline racemase [EC:5.1.1.4]|g__Thermacetogenium.s__Thermacetogenium_phaeum	2.764	0.136	0.125
K01778: diaminopimelate epimerase [EC:5.1.1.7]	53.878	17.416	2.461
K01778: diaminopimelate epimerase [EC:5.1.1.7]|g__Thermacetogenium.s__Thermacetogenium_phaeum	43.203	9.374	0.55
K01778: diaminopimelate epimerase [EC:5.1.1.7]|unclassified	10.675	8.042	1.911
K01779: aspartate racemase [EC:5.1.1.13]	1166.23	132.078	6.898
K01779: aspartate racemase [EC:5.1.1.13]|g__Coprothermobacter.s__Coprothermobacter_proteolyticus	1146.95	81.006	0.179
K01779: aspartate racemase [EC:5.1.1.13]|unclassified	19.28	51.072	6.719
K01783: ribulose-phosphate 3-epimerase [EC:5.1.3.1]	1152.97	99.701	0.395
K01783: ribulose-phosphate 3-epimerase [EC:5.1.3.1]|g__Coprothermobacter.s__Coprothermobacter_proteolyticus	1135.73	99.428	0.222
K01783: ribulose-phosphate 3-epimerase [EC:5.1.3.1]|g__Thermacetogenium.s__Thermacetogenium_phaeum	2.309	0.136	0.15
K01783: ribulose-phosphate 3-epimerase [EC:5.1.3.1]|unclassified	14.928	0.136	0.023
K01784: UDP-glucose 4-epimerase [EC:5.1.3.2]	1869.71	110.155	2.395
K01784: UDP-glucose 4-epimerase [EC:5.1.3.2]|g__Anaerobaculum.s__Anaerobaculum_mobile	7.259	4.416	1.543
K01784: UDP-glucose 4-epimerase [EC:5.1.3.2]|g__Coprothermobacter.s__Coprothermobacter_proteolyticus	1224.14	59.404	0.123
K01784: UDP-glucose 4-epimerase [EC:5.1.3.2]|g__Methanothermobacter.s__Methanothermobacter_thermautotrophicus	207.04	5.873	0.145
K01784: UDP-glucose 4-epimerase [EC:5.1.3.2]|g__Thermacetogenium.s__Thermacetogenium_phaeum	85.998	19.527	0.576
K01784: UDP-glucose 4-epimerase [EC:5.1.3.2]|unclassified	345.271	20.934	1.534
K01790: dTDP-4-dehydrorhamnose 3,5-epimerase [EC:5.1.3.13]	265.395	15.615	0.66
K01790: dTDP-4-dehydrorhamnose 3,5-epimerase [EC:5.1.3.13]|g__Methanothermobacter.s__Methanothermobacter_thermautotrophicus	84.541	6.641	0.199
K01790: dTDP-4-dehydrorhamnose 3,5-epimerase [EC:5.1.3.13]|unclassified	180.853	8.975	0.461
K01791: UDP-N-acetylglucosamine 2-epimerase (non-hydrolysing) [EC:5.1.3.14]	1212.45	228.49	0.814
K01791: UDP-N-acetylglucosamine 2-epimerase (non-hydrolysing) [EC:5.1.3.14]|g__Anaerobaculum.s__Anaerobaculum_mobile	2.396	0.136	0.144
K01791: UDP-N-acetylglucosamine 2-epimerase (non-hydrolysing) [EC:5.1.3.14]|g__Coprothermobacter.s__Coprothermobacter_proteolyticus	1145.43	218.076	0.483
K01791: UDP-N-acetylglucosamine 2-epimerase (non-hydrolysing) [EC:5.1.3.14]|g__Thermacetogenium.s__Thermacetogenium_phaeum	64.505	4.428	0.174
K01791: UDP-N-acetylglucosamine 2-epimerase (non-hydrolysing) [EC:5.1.3.14]|unclassified	0.126	5.849	117.868
K01803: triosephosphate isomerase (TIM) [EC:5.3.1.1]	2059.55	101.34	1.294
K01803: triosephosphate isomerase (TIM) [EC:5.3.1.1]|g__Coprothermobacter.s__Coprothermobacter_proteolyticus	1398.01	29.928	0.054
K01803: triosephosphate isomerase (TIM) [EC:5.3.1.1]|g__Methanothermobacter.s__Methanothermobacter_thermautotrophicus	120.58	4.682	0.098
K01803: triosephosphate isomerase (TIM) [EC:5.3.1.1]|g__Thermacetogenium.s__Thermacetogenium_phaeum	70.438	25.527	0.919
K01803: triosephosphate isomerase (TIM) [EC:5.3.1.1]|unclassified	470.523	41.203	0.276
K01805: xylose isomerase [EC:5.3.1.5]	8.242	0.136	0.042
K01805: xylose isomerase [EC:5.3.1.5]|unclassified	8.242	0.136	0.042
K01807: ribose 5-phosphate isomerase A [EC:5.3.1.6]	65.461	0.273	0.03
K01807: ribose 5-phosphate isomerase A [EC:5.3.1.6]|unclassified	65.461	0.273	0.03
K01808: ribose 5-phosphate isomerase B [EC:5.3.1.6]	1816.49	53.051	3.789
K01808: ribose 5-phosphate isomerase B [EC:5.3.1.6]|g__Coprothermobacter.s__Coprothermobacter_proteolyticus	1764.39	47.306	0.068
K01808: ribose 5-phosphate isomerase B [EC:5.3.1.6]|g__Thermacetogenium.s__Thermacetogenium_phaeum	41.448	0.136	0.008
K01808: ribose 5-phosphate isomerase B [EC:5.3.1.6]|unclassified	10.65	5.608	4.88
K01810: glucose-6-phosphate isomerase [EC:5.3.1.9]	68.496	8.29	0.703
K01810: glucose-6-phosphate isomerase [EC:5.3.1.9]|g__Anaerobaculum.s__Anaerobaculum_mobile	0.126	1.026	20.678
K01810: glucose-6-phosphate isomerase [EC:5.3.1.9]|g__Thermacetogenium.s__Thermacetogenium_phaeum	61.264	7.127	0.295
K01810: glucose-6-phosphate isomerase [EC:5.3.1.9]|unclassified	7.106	0.136	0.049
K01814: phosphoribosylformimino-5-aminoimidazole carboxamide ribotide isomerase [EC:5.3.1.16]	460.396	47.829	1.557
K01814: phosphoribosylformimino-5-aminoimidazole carboxamide ribotide isomerase [EC:5.3.1.16]|g__Anaerobaculum.s__Anaerobaculum_mobile	34.749	8.283	0.605
K01814: phosphoribosylformimino-5-aminoimidazole carboxamide ribotide isomerase [EC:5.3.1.16]|g__Methanothermobacter.s__Methanothermobacter_thermautotrophicus	60.034	0.136	0.006
K01814: phosphoribosylformimino-5-aminoimidazole carboxamide ribotide isomerase [EC:5.3.1.16]|g__Thermacetogenium.s__Thermacetogenium_phaeum	70.438	17.715	0.638
K01814: phosphoribosylformimino-5-aminoimidazole carboxamide ribotide isomerase [EC:5.3.1.16]|unclassified	295.175	21.695	0.308
K01817: phosphoribosylanthranilate isomerase [EC:5.3.1.24]	61.134	0.136	0.006
K01817: phosphoribosylanthranilate isomerase [EC:5.3.1.24]|g__Thermacetogenium.s__Thermacetogenium_phaeum	61.134	0.136	0.006
K01821: 4-oxalocrotonate tautomerase [EC:5.3.2.6]	23.484	5.851	0.632
K01821: 4-oxalocrotonate tautomerase [EC:5.3.2.6]|unclassified	23.484	5.851	0.632
K01823: isopentenyl-diphosphate Delta-isomerase [EC:5.3.3.2]	810.15	48.038	0.714
K01823: isopentenyl-diphosphate Delta-isomerase [EC:5.3.3.2]|g__Methanothermobacter.s__Methanothermobacter_thermautotrophicus	93.876	7.643	0.206
K01823: isopentenyl-diphosphate Delta-isomerase [EC:5.3.3.2]|g__Thermacetogenium.s__Thermacetogenium_phaeum	73.407	12.538	0.433
K01823: isopentenyl-diphosphate Delta-isomerase [EC:5.3.3.2]|unclassified	642.867	27.857	0.128
K01834: 2,3-bisphosphoglycerate-dependent phosphoglycerate mutase [EC:5.4.2.11]	1742.71	285.982	0.416
K01834: 2,3-bisphosphoglycerate-dependent phosphoglycerate mutase [EC:5.4.2.11]|g__Coprothermobacter.s__Coprothermobacter_proteolyticus	1742.59	279.855	0.407
K01834: 2,3-bisphosphoglycerate-dependent phosphoglycerate mutase [EC:5.4.2.11]|unclassified	0.126	6.127	123.466
K01839: phosphopentomutase [EC:5.4.2.7]	1275.19	114.817	0.75
K01839: phosphopentomutase [EC:5.4.2.7]|g__Anaerobaculum.s__Anaerobaculum_mobile	3.397	0.136	0.102
K01839: phosphopentomutase [EC:5.4.2.7]|g__Coprothermobacter.s__Coprothermobacter_proteolyticus	1211.51	102.076	0.214
K01839: phosphopentomutase [EC:5.4.2.7]|g__Thermacetogenium.s__Thermacetogenium_phaeum	51.705	9.612	0.472
K01839: phosphopentomutase [EC:5.4.2.7]|unclassified	8.57	2.993	57.601
K01843: lysine 2,3-aminomutase [EC:5.4.3.2]	101.304	68.524	3.016
K01843: lysine 2,3-aminomutase [EC:5.4.3.2]|g__Anaerobaculum.s__Anaerobaculum_mobile	40.426	7.634	0.479
K01843: lysine 2,3-aminomutase [EC:5.4.3.2]|g__Thermacetogenium.s__Thermacetogenium_phaeum	60.878	60.889	2.537
K01845: glutamate-1-semialdehyde 2,1-aminomutase [EC:5.4.3.8]	1020.3	90.281	0.771
K01845: glutamate-1-semialdehyde 2,1-aminomutase [EC:5.4.3.8]|g__Methanothermobacter.s__Methanothermobacter_thermautotrophicus	81.097	3.1	0.097
K01845: glutamate-1-semialdehyde 2,1-aminomutase [EC:5.4.3.8]|g__Thermacetogenium.s__Thermacetogenium_phaeum	68.735	12.358	0.456
K01845: glutamate-1-semialdehyde 2,1-aminomutase [EC:5.4.3.8]|unclassified	870.466	74.823	0.218
K01846: methylaspartate mutase sigma subunit [EC:5.4.99.1]	67.199	12.369	0.467
K01846: methylaspartate mutase sigma subunit [EC:5.4.99.1]|g__Thermacetogenium.s__Thermacetogenium_phaeum	67.199	12.369	0.467
K01848: methylmalonyl-CoA mutase, N-terminal domain [EC:5.4.99.2]	1530.22	130.584	5.805
K01848: methylmalonyl-CoA mutase, N-terminal domain [EC:5.4.99.2]|g__Anaerobaculum.s__Anaerobaculum_mobile	30.831	7.813	0.643
K01848: methylmalonyl-CoA mutase, N-terminal domain [EC:5.4.99.2]|g__Coprothermobacter.s__Coprothermobacter_proteolyticus	1435.19	102.346	0.181
K01848: methylmalonyl-CoA mutase, N-terminal domain [EC:5.4.99.2]|unclassified	64.197	20.425	5.911
K01849: methylmalonyl-CoA mutase, C-terminal domain [EC:5.4.99.2]	1762.11	321.466	2.469
K01849: methylmalonyl-CoA mutase, C-terminal domain [EC:5.4.99.2]|g__Anaerobaculum.s__Anaerobaculum_mobile	58.949	0.136	0.006
K01849: methylmalonyl-CoA mutase, C-terminal domain [EC:5.4.99.2]|g__Coprothermobacter.s__Coprothermobacter_proteolyticus	1678.45	293.892	0.444
K01849: methylmalonyl-CoA mutase, C-terminal domain [EC:5.4.99.2]|unclassified	24.712	27.438	7.171
K01854: UDP-galactopyranose mutase [EC:5.4.99.9]	1486.46	112.629	0.321
K01854: UDP-galactopyranose mutase [EC:5.4.99.9]|g__Coprothermobacter.s__Coprothermobacter_proteolyticus	1392.27	108.013	0.197
K01854: UDP-galactopyranose mutase [EC:5.4.99.9]|g__Methanothermobacter.s__Methanothermobacter_thermautotrophicus	94.193	4.616	0.124
K01858: myo-inositol-1-phosphate synthase [EC:5.5.1.4]	1040.19	151.067	1.201
K01858: myo-inositol-1-phosphate synthase [EC:5.5.1.4]|g__Thermacetogenium.s__Thermacetogenium_phaeum	62.004	21.132	0.864
K01858: myo-inositol-1-phosphate synthase [EC:5.5.1.4]|unclassified	978.186	129.935	0.337
K01866: tyrosyl-tRNA synthetase [EC:6.1.1.1]	2196.52	192.364	1.857
K01866: tyrosyl-tRNA synthetase [EC:6.1.1.1]|g__Anaerobaculum.s__Anaerobaculum_mobile	7.885	0.136	0.044
K01866: tyrosyl-tRNA synthetase [EC:6.1.1.1]|g__Coprothermobacter.s__Coprothermobacter_proteolyticus	183.866	8.584	0.118
K01866: tyrosyl-tRNA synthetase [EC:6.1.1.1]|g__Methanothermobacter.s__Methanothermobacter_thermautotrophicus	69.14	8.587	0.315
K01866: tyrosyl-tRNA synthetase [EC:6.1.1.1]|g__Thermacetogenium.s__Thermacetogenium_phaeum	49.822	6.222	0.317
K01866: tyrosyl-tRNA synthetase [EC:6.1.1.1]|unclassified	1885.81	168.835	1.642
K01867: tryptophanyl-tRNA synthetase [EC:6.1.1.2]	2253.5	102.669	3.074
K01867: tryptophanyl-tRNA synthetase [EC:6.1.1.2]|g__Anaerobaculum.s__Anaerobaculum_mobile	2.807	0.136	0.123
K01867: tryptophanyl-tRNA synthetase [EC:6.1.1.2]|g__Coprothermobacter.s__Coprothermobacter_proteolyticus	1255.94	37.076	0.075
K01867: tryptophanyl-tRNA synthetase [EC:6.1.1.2]|g__Methanothermobacter.s__Methanothermobacter_thermautotrophicus	86.516	0.136	0.004
K01867: tryptophanyl-tRNA synthetase [EC:6.1.1.2]|g__Thermacetogenium.s__Thermacetogenium_phaeum	44.629	27.632	1.57
K01867: tryptophanyl-tRNA synthetase [EC:6.1.1.2]|unclassified	863.607	37.688	1.787
K01868: threonyl-tRNA synthetase [EC:6.1.1.3]	2588.62	218.873	2.781
K01868: threonyl-tRNA synthetase [EC:6.1.1.3]|g__Coprothermobacter.s__Coprothermobacter_proteolyticus	1246.95	154.184	0.314
K01868: threonyl-tRNA synthetase [EC:6.1.1.3]|g__Thermacetogenium.s__Thermacetogenium_phaeum	47.094	3.109	0.167
K01868: threonyl-tRNA synthetase [EC:6.1.1.3]|unclassified	1294.58	61.58	2.3
K01869: leucyl-tRNA synthetase [EC:6.1.1.4]	2437.41	144.629	0.691
K01869: leucyl-tRNA synthetase [EC:6.1.1.4]|g__Anaerobaculum.s__Anaerobaculum_mobile	12.277	1.937	0.4
K01869: leucyl-tRNA synthetase [EC:6.1.1.4]|g__Coprothermobacter.s__Coprothermobacter_proteolyticus	1390.96	87.482	0.16
K01869: leucyl-tRNA synthetase [EC:6.1.1.4]|unclassified	1034.17	55.211	0.334
K01870: isoleucyl-tRNA synthetase [EC:6.1.1.5]	2328.01	365.128	0.904
K01870: isoleucyl-tRNA synthetase [EC:6.1.1.5]|g__Coprothermobacter.s__Coprothermobacter_proteolyticus	1243.35	289.505	0.591
K01870: isoleucyl-tRNA synthetase [EC:6.1.1.5]|g__Methanothermobacter.s__Methanothermobacter_thermautotrophicus	99.259	3.95	0.101
K01870: isoleucyl-tRNA synthetase [EC:6.1.1.5]|unclassified	985.399	71.674	0.248
K01872: alanyl-tRNA synthetase [EC:6.1.1.7]	4084.24	199.962	1.26
K01872: alanyl-tRNA synthetase [EC:6.1.1.7]|g__Coprothermobacter.s__Coprothermobacter_proteolyticus	2788.44	59.942	0.112
K01872: alanyl-tRNA synthetase [EC:6.1.1.7]|g__Thermacetogenium.s__Thermacetogenium_phaeum	63.386	14.799	0.592
K01872: alanyl-tRNA synthetase [EC:6.1.1.7]|unclassified	1232.42	125.221	0.556
K01873: valyl-tRNA synthetase [EC:6.1.1.9]	2569.07	440.158	1.953
K01873: valyl-tRNA synthetase [EC:6.1.1.9]|g__Coprothermobacter.s__Coprothermobacter_proteolyticus	1345.51	291.52	0.55
K01873: valyl-tRNA synthetase [EC:6.1.1.9]|unclassified	1223.56	148.638	1.404
K01874: methionyl-tRNA synthetase [EC:6.1.1.10]	2482.08	259.865	2.372
K01874: methionyl-tRNA synthetase [EC:6.1.1.10]|g__Anaerobaculum.s__Anaerobaculum_mobile	7.222	1.319	0.463
K01874: methionyl-tRNA synthetase [EC:6.1.1.10]|g__Coprothermobacter.s__Coprothermobacter_proteolyticus	1364.86	118.322	0.22
K01874: methionyl-tRNA synthetase [EC:6.1.1.10]|g__Methanothermobacter.s__Methanothermobacter_thermautotrophicus	98.016	5.998	0.155
K01874: methionyl-tRNA synthetase [EC:6.1.1.10]|g__Thermacetogenium.s__Thermacetogenium_phaeum	68.349	33.958	1.26
K01874: methionyl-tRNA synthetase [EC:6.1.1.10]|unclassified	943.638	100.268	0.598
K01875: seryl-tRNA synthetase [EC:6.1.1.11]	2860.12	235.26	2.267
K01875: seryl-tRNA synthetase [EC:6.1.1.11]|g__Anaerobaculum.s__Anaerobaculum_mobile	17.585	10.806	1.559
K01875: seryl-tRNA synthetase [EC:6.1.1.11]|g__Coprothermobacter.s__Coprothermobacter_proteolyticus	1179.87	80.585	0.173
K01875: seryl-tRNA synthetase [EC:6.1.1.11]|g__Methanothermobacter.s__Methanothermobacter_thermautotrophicus	95.328	5.555	0.148
K01875: seryl-tRNA synthetase [EC:6.1.1.11]|g__Thermacetogenium.s__Thermacetogenium_phaeum	44.873	11.813	0.668
K01875: seryl-tRNA synthetase [EC:6.1.1.11]|unclassified	1522.47	126.501	1.749
K01876: aspartyl-tRNA synthetase [EC:6.1.1.12]	2402.06	204.477	1.023
K01876: aspartyl-tRNA synthetase [EC:6.1.1.12]|g__Anaerobaculum.s__Anaerobaculum_mobile	10.968	1.412	0.327
K01876: aspartyl-tRNA synthetase [EC:6.1.1.12]|g__Coprothermobacter.s__Coprothermobacter_proteolyticus	1203.11	77.953	0.164
K01876: aspartyl-tRNA synthetase [EC:6.1.1.12]|g__Methanothermobacter.s__Methanothermobacter_thermautotrophicus	100.69	7.655	0.193
K01876: aspartyl-tRNA synthetase [EC:6.1.1.12]|g__Thermacetogenium.s__Thermacetogenium_phaeum	31.321	3.321	0.269
K01876: aspartyl-tRNA synthetase [EC:6.1.1.12]|unclassified	1055.97	114.136	0.363
K01878: glycyl-tRNA synthetase alpha chain [EC:6.1.1.14]	1420.32	61.543	0.857
K01878: glycyl-tRNA synthetase alpha chain [EC:6.1.1.14]|g__Anaerobaculum.s__Anaerobaculum_hydrogeniformans	26.772	0.136	0.013
K01878: glycyl-tRNA synthetase alpha chain [EC:6.1.1.14]|g__Anaerobaculum.s__Anaerobaculum_mobile	14.366	0.136	0.024
K01878: glycyl-tRNA synthetase alpha chain [EC:6.1.1.14]|g__Coprothermobacter.s__Coprothermobacter_proteolyticus	1297.27	46.472	0.091
K01878: glycyl-tRNA synthetase alpha chain [EC:6.1.1.14]|g__Thermacetogenium.s__Thermacetogenium_phaeum	49.047	14.525	0.751
K01878: glycyl-tRNA synthetase alpha chain [EC:6.1.1.14]|unclassified	32.865	0.273	0.08
K01879: glycyl-tRNA synthetase beta chain [EC:6.1.1.14]	1228.85	235.498	3.042
K01879: glycyl-tRNA synthetase beta chain [EC:6.1.1.14]|g__Anaerobaculum.s__Anaerobaculum_mobile	1.216	0.136	0.285
K01879: glycyl-tRNA synthetase beta chain [EC:6.1.1.14]|g__Coprothermobacter.s__Coprothermobacter_proteolyticus	1163.76	197.873	0.431
K01879: glycyl-tRNA synthetase beta chain [EC:6.1.1.14]|g__Thermacetogenium.s__Thermacetogenium_phaeum	46.752	30.856	1.674
K01879: glycyl-tRNA synthetase beta chain [EC:6.1.1.14]|unclassified	17.124	6.633	0.983
K01880: glycyl-tRNA synthetase [EC:6.1.1.14]	671.288	27.334	0.103
K01880: glycyl-tRNA synthetase [EC:6.1.1.14]|unclassified	671.288	27.334	0.103
K01881: prolyl-tRNA synthetase [EC:6.1.1.15]	2061.72	200.671	1.039
K01881: prolyl-tRNA synthetase [EC:6.1.1.15]|g__Anaerobaculum.s__Anaerobaculum_mobile	9.37	0.136	0.037
K01881: prolyl-tRNA synthetase [EC:6.1.1.15]|g__Coprothermobacter.s__Coprothermobacter_proteolyticus	1156.4	134.705	0.295
K01881: prolyl-tRNA synthetase [EC:6.1.1.15]|g__Thermacetogenium.s__Thermacetogenium_phaeum	53.47	12.291	0.583
K01881: prolyl-tRNA synthetase [EC:6.1.1.15]|unclassified	842.479	53.539	0.265
K01883: cysteinyl-tRNA synthetase [EC:6.1.1.16]	2013.71	258.936	2.234
K01883: cysteinyl-tRNA synthetase [EC:6.1.1.16]|g__Anaerobaculum.s__Anaerobaculum_mobile	8.636	5.243	1.54
K01883: cysteinyl-tRNA synthetase [EC:6.1.1.16]|g__Coprothermobacter.s__Coprothermobacter_proteolyticus	1310.82	195.209	0.378
K01883: cysteinyl-tRNA synthetase [EC:6.1.1.16]|g__Thermacetogenium.s__Thermacetogenium_phaeum	42.513	17.407	1.039
K01883: cysteinyl-tRNA synthetase [EC:6.1.1.16]|unclassified	651.739	41.077	0.247
K01885: glutamyl-tRNA synthetase [EC:6.1.1.17]	2165.64	583.405	3.1
K01885: glutamyl-tRNA synthetase [EC:6.1.1.17]|g__Anaerobaculum.s__Anaerobaculum_mobile	2.953	0.136	0.117
K01885: glutamyl-tRNA synthetase [EC:6.1.1.17]|g__Coprothermobacter.s__Coprothermobacter_proteolyticus	1598.06	527.906	0.838
K01885: glutamyl-tRNA synthetase [EC:6.1.1.17]|g__Methanothermobacter.s__Methanothermobacter_thermautotrophicus	100.693	5.095	0.128
K01885: glutamyl-tRNA synthetase [EC:6.1.1.17]|g__Thermacetogenium.s__Thermacetogenium_phaeum	68.134	11.338	0.422
K01885: glutamyl-tRNA synthetase [EC:6.1.1.17]|unclassified	395.793	38.93	141.603
K01887: arginyl-tRNA synthetase [EC:6.1.1.19]	2102.17	144.284	3.834
K01887: arginyl-tRNA synthetase [EC:6.1.1.19]|g__Anaerobaculum.s__Anaerobaculum_mobile	7.134	5.042	1.793
K01887: arginyl-tRNA synthetase [EC:6.1.1.19]|g__Coprothermobacter.s__Coprothermobacter_proteolyticus	1462.19	88.049	0.153
K01887: arginyl-tRNA synthetase [EC:6.1.1.19]|g__Thermacetogenium.s__Thermacetogenium_phaeum	55.838	11.421	0.519
K01887: arginyl-tRNA synthetase [EC:6.1.1.19]|unclassified	577.009	39.773	3.768
K01889: phenylalanyl-tRNA synthetase alpha chain [EC:6.1.1.20]	2133.39	198.102	1.241
K01889: phenylalanyl-tRNA synthetase alpha chain [EC:6.1.1.20]|g__Anaerobaculum.s__Anaerobaculum_mobile	12.771	2.665	0.529
K01889: phenylalanyl-tRNA synthetase alpha chain [EC:6.1.1.20]|g__Coprothermobacter.s__Coprothermobacter_proteolyticus	1266.36	137.809	0.276
K01889: phenylalanyl-tRNA synthetase alpha chain [EC:6.1.1.20]|g__Methanothermobacter.s__Methanothermobacter_thermautotrophicus	99.66	1.692	0.043
K01889: phenylalanyl-tRNA synthetase alpha chain [EC:6.1.1.20]|g__Thermacetogenium.s__Thermacetogenium_phaeum	133.736	0.273	0.01
K01889: phenylalanyl-tRNA synthetase alpha chain [EC:6.1.1.20]|unclassified	620.863	55.664	0.635
K01890: phenylalanyl-tRNA synthetase beta chain [EC:6.1.1.20]	1958.95	143.257	0.896
K01890: phenylalanyl-tRNA synthetase beta chain [EC:6.1.1.20]|g__Coprothermobacter.s__Coprothermobacter_proteolyticus	1336.88	99.487	0.189
K01890: phenylalanyl-tRNA synthetase beta chain [EC:6.1.1.20]|g__Methanothermobacter.s__Methanothermobacter_thermautotrophicus	103.697	5.851	0.143
K01890: phenylalanyl-tRNA synthetase beta chain [EC:6.1.1.20]|g__Thermacetogenium.s__Thermacetogenium_phaeum	62.395	3.365	0.137
K01890: phenylalanyl-tRNA synthetase beta chain [EC:6.1.1.20]|unclassified	455.976	34.554	0.427
K01892: histidyl-tRNA synthetase [EC:6.1.1.21]	2254.57	155.422	2.557
K01892: histidyl-tRNA synthetase [EC:6.1.1.21]|g__Anaerobaculum.s__Anaerobaculum_mobile	12.883	2.099	0.413
K01892: histidyl-tRNA synthetase [EC:6.1.1.21]|g__Coprothermobacter.s__Coprothermobacter_proteolyticus	1095.91	65.022	0.15
K01892: histidyl-tRNA synthetase [EC:6.1.1.21]|g__Thermacetogenium.s__Thermacetogenium_phaeum	34.841	17.494	1.274
K01892: histidyl-tRNA synthetase [EC:6.1.1.21]|unclassified	1110.94	70.807	1.41
K01893: asparaginyl-tRNA synthetase [EC:6.1.1.22]	1326.07	187.229	0.358
K01893: asparaginyl-tRNA synthetase [EC:6.1.1.22]|g__Coprothermobacter.s__Coprothermobacter_proteolyticus	1326.07	187.229	0.358
K01895: acetyl-CoA synthetase [EC:6.2.1.1]	1011.51	50.148	0.304
K01895: acetyl-CoA synthetase [EC:6.2.1.1]|unclassified	1011.51	50.148	0.304
K01897: long-chain acyl-CoA synthetase [EC:6.2.1.3]	14.49	1.088	0.191
K01897: long-chain acyl-CoA synthetase [EC:6.2.1.3]|g__Anaerobaculum.s__Anaerobaculum_mobile	5.02	0.952	0.481
K01897: long-chain acyl-CoA synthetase [EC:6.2.1.3]|unclassified	9.47	0.136	0.037
K01902: succinyl-CoA synthetase alpha subunit [EC:6.2.1.5]	2.035	5.073	99.67
K01902: succinyl-CoA synthetase alpha subunit [EC:6.2.1.5]|unclassified	2.035	5.073	99.67
K01903: succinyl-CoA synthetase beta subunit [EC:6.2.1.5]	151.273	0.273	0.005
K01903: succinyl-CoA synthetase beta subunit [EC:6.2.1.5]|g__Methanothermobacter.s__Methanothermobacter_thermautotrophicus	133.381	0.136	0.003
K01903: succinyl-CoA synthetase beta subunit [EC:6.2.1.5]|unclassified	17.892	0.136	0.019
K01912: phenylacetate-CoA ligase [EC:6.2.1.30]	2809.11	287.088	4.571
K01912: phenylacetate-CoA ligase [EC:6.2.1.30]|g__Methanothermobacter.s__Methanothermobacter_thermautotrophicus	83.781	3.939	0.119
K01912: phenylacetate-CoA ligase [EC:6.2.1.30]|g__Thermacetogenium.s__Thermacetogenium_phaeum	153.576	66.198	3.533
K01912: phenylacetate-CoA ligase [EC:6.2.1.30]|unclassified	2571.76	216.951	0.996
K01914: aspartate--ammonia ligase [EC:6.3.1.1]	1230.61	2.655	0.005
K01914: aspartate--ammonia ligase [EC:6.3.1.1]|g__Coprothermobacter.s__Coprothermobacter_proteolyticus	1230.61	2.655	0.005
K01915: glutamine synthetase [EC:6.3.1.2]	2988.2	334.453	4.651
K01915: glutamine synthetase [EC:6.3.1.2]|g__Coprothermobacter.s__Coprothermobacter_proteolyticus	1211.55	216.039	0.452
K01915: glutamine synthetase [EC:6.3.1.2]|g__Methanothermobacter.s__Methanothermobacter_thermautotrophicus	145.631	5.698	0.099
K01915: glutamine synthetase [EC:6.3.1.2]|g__Thermacetogenium.s__Thermacetogenium_phaeum	156.392	17.67	2.978
K01915: glutamine synthetase [EC:6.3.1.2]|unclassified	1474.63	95.046	2.426
K01916: NAD+ synthase [EC:6.3.1.5]	2030.42	90.838	3.755
K01916: NAD+ synthase [EC:6.3.1.5]|g__Coprothermobacter.s__Coprothermobacter_proteolyticus	1263.8	62.544	0.126
K01916: NAD+ synthase [EC:6.3.1.5]|g__Thermacetogenium.s__Thermacetogenium_phaeum	61.43	9.673	3.533
K01916: NAD+ synthase [EC:6.3.1.5]|unclassified	705.192	18.621	0.111
K01918: pantoate--beta-alanine ligase [EC:6.3.2.1]	1371.26	536.843	1.316
K01918: pantoate--beta-alanine ligase [EC:6.3.2.1]|g__Anaerobaculum.s__Anaerobaculum_mobile	15.151	3.475	0.582
K01918: pantoate--beta-alanine ligase [EC:6.3.2.1]|g__Coprothermobacter.s__Coprothermobacter_proteolyticus	1267.23	527.853	1.057
K01918: pantoate--beta-alanine ligase [EC:6.3.2.1]|g__Thermacetogenium.s__Thermacetogenium_phaeum	54.965	0.136	0.006
K01918: pantoate--beta-alanine ligase [EC:6.3.2.1]|unclassified	33.915	5.378	1.051
K01921: D-alanine-D-alanine ligase [EC:6.3.2.4]	1389.1	77.535	2.647
K01921: D-alanine-D-alanine ligase [EC:6.3.2.4]|g__Anaerobaculum.s__Anaerobaculum_mobile	44.293	10.125	2.047
K01921: D-alanine-D-alanine ligase [EC:6.3.2.4]|g__Coprothermobacter.s__Coprothermobacter_proteolyticus	1285.84	58.792	0.116
K01921: D-alanine-D-alanine ligase [EC:6.3.2.4]|g__Thermacetogenium.s__Thermacetogenium_phaeum	47.414	8.481	0.454
K01921: D-alanine-D-alanine ligase [EC:6.3.2.4]|unclassified	11.549	0.136	0.03
K01923: phosphoribosylaminoimidazole-succinocarboxamide synthase [EC:6.3.2.6]	1133.89	35.012	0.698
K01923: phosphoribosylaminoimidazole-succinocarboxamide synthase [EC:6.3.2.6]|g__Anaerobaculum.s__Anaerobaculum_mobile	16.623	3.944	0.602
K01923: phosphoribosylaminoimidazole-succinocarboxamide synthase [EC:6.3.2.6]|g__Coprothermobacter.s__Coprothermobacter_proteolyticus	798.4	8.813	0.028
K01923: phosphoribosylaminoimidazole-succinocarboxamide synthase [EC:6.3.2.6]|g__Methanothermobacter.s__Methanothermobacter_thermautotrophicus	50.428	4.161	0.209
K01923: phosphoribosylaminoimidazole-succinocarboxamide synthase [EC:6.3.2.6]|g__Thermacetogenium.s__Thermacetogenium_phaeum	13.856	0.136	0.025
K01923: phosphoribosylaminoimidazole-succinocarboxamide synthase [EC:6.3.2.6]|unclassified	254.578	17.958	0.268
K01924: UDP-N-acetylmuramate--alanine ligase [EC:6.3.2.8]	1298.86	137.868	5.183
K01924: UDP-N-acetylmuramate--alanine ligase [EC:6.3.2.8]|g__Anaerobaculum.s__Anaerobaculum_mobile	0.126	2.657	53.553
K01924: UDP-N-acetylmuramate--alanine ligase [EC:6.3.2.8]|g__Coprothermobacter.s__Coprothermobacter_proteolyticus	1229.79	60.724	0.125
K01924: UDP-N-acetylmuramate--alanine ligase [EC:6.3.2.8]|g__Thermacetogenium.s__Thermacetogenium_phaeum	43.604	45.389	2.64
K01924: UDP-N-acetylmuramate--alanine ligase [EC:6.3.2.8]|unclassified	25.343	29.097	361.814
K01925: UDP-N-acetylmuramoylalanine--D-glutamate ligase [EC:6.3.2.9]	1350.53	162.373	1.298
K01925: UDP-N-acetylmuramoylalanine--D-glutamate ligase [EC:6.3.2.9]|g__Coprothermobacter.s__Coprothermobacter_proteolyticus	1296.61	144.211	0.282
K01925: UDP-N-acetylmuramoylalanine--D-glutamate ligase [EC:6.3.2.9]|g__Thermacetogenium.s__Thermacetogenium_phaeum	47.532	18.026	0.962
K01925: UDP-N-acetylmuramoylalanine--D-glutamate ligase [EC:6.3.2.9]|unclassified	6.391	0.136	0.054
K01926: AT-rich DNA-binding protein	1458.67	73.458	0.781
K01926: AT-rich DNA-binding protein|g__Anaerobaculum.s__Anaerobaculum_mobile	28.404	0.136	0.012
K01926: AT-rich DNA-binding protein|g__Coprothermobacter.s__Coprothermobacter_proteolyticus	1369.99	63.15	0.117
K01926: AT-rich DNA-binding protein|g__Thermacetogenium.s__Thermacetogenium_phaeum	14.868	2.593	0.442
K01926: AT-rich DNA-binding protein|unclassified	45.402	7.578	1.317
K01928: UDP-N-acetylmuramoyl-L-alanyl-D-glutamate--2,6-diaminopimelate ligase [EC:6.3.2.13]	1272.89	138.924	1.991
K01928: UDP-N-acetylmuramoyl-L-alanyl-D-glutamate--2,6-diaminopimelate ligase [EC:6.3.2.13]|g__Anaerobaculum.s__Anaerobaculum_mobile	0.918	0.136	0.377
K01928: UDP-N-acetylmuramoyl-L-alanyl-D-glutamate--2,6-diaminopimelate ligase [EC:6.3.2.13]|g__Coprothermobacter.s__Coprothermobacter_proteolyticus	1238.73	120.881	0.248
K01928: UDP-N-acetylmuramoyl-L-alanyl-D-glutamate--2,6-diaminopimelate ligase [EC:6.3.2.13]|g__Thermacetogenium.s__Thermacetogenium_phaeum	33.244	17.907	1.366
K01929: UDP-N-acetylmuramoyl-tripeptide--D-alanyl-D-alanine ligase [EC:6.3.2.10]	1281.57	214.998	0.75
K01929: UDP-N-acetylmuramoyl-tripeptide--D-alanyl-D-alanine ligase [EC:6.3.2.10]|g__Coprothermobacter.s__Coprothermobacter_proteolyticus	1203.3	205.204	0.433
K01929: UDP-N-acetylmuramoyl-tripeptide--D-alanyl-D-alanine ligase [EC:6.3.2.10]|g__Thermacetogenium.s__Thermacetogenium_phaeum	78.274	9.794	0.317
K01933: phosphoribosylformylglycinamidine cyclo-ligase [EC:6.3.3.1]	2058.34	128.468	1.093
K01933: phosphoribosylformylglycinamidine cyclo-ligase [EC:6.3.3.1]|g__Coprothermobacter.s__Coprothermobacter_proteolyticus	723.729	40.555	0.142
K01933: phosphoribosylformylglycinamidine cyclo-ligase [EC:6.3.3.1]|g__Methanothermobacter.s__Methanothermobacter_thermautotrophicus	117.47	2.744	0.059
K01933: phosphoribosylformylglycinamidine cyclo-ligase [EC:6.3.3.1]|g__Thermacetogenium.s__Thermacetogenium_phaeum	62.394	15.08	0.613
K01933: phosphoribosylformylglycinamidine cyclo-ligase [EC:6.3.3.1]|unclassified	1154.74	70.088	0.324
K01935: dethiobiotin synthetase [EC:6.3.3.3]	3.482	0.136	0.099
K01935: dethiobiotin synthetase [EC:6.3.3.3]|unclassified	3.482	0.136	0.099
K01937: CTP synthase [EC:6.3.4.2]	2518.75	154.357	0.785
K01937: CTP synthase [EC:6.3.4.2]|g__Anaerobaculum.s__Anaerobaculum_mobile	0.867	0.136	0.399
K01937: CTP synthase [EC:6.3.4.2]|g__Coprothermobacter.s__Coprothermobacter_proteolyticus	1343.98	97.654	0.184
K01937: CTP synthase [EC:6.3.4.2]|g__Methanothermobacter.s__Methanothermobacter_thermautotrophicus	109.593	5.314	0.123
K01937: CTP synthase [EC:6.3.4.2]|g__Thermacetogenium.s__Thermacetogenium_phaeum	68.867	13.885	0.511
K01937: CTP synthase [EC:6.3.4.2]|unclassified	995.442	37.367	0.153
K01938: formate--tetrahydrofolate ligase [EC:6.3.4.3]	1683.21	580.416	24.909
K01938: formate--tetrahydrofolate ligase [EC:6.3.4.3]|g__Anaerobaculum.s__Anaerobaculum_mobile	8.588	8.599	2.54
K01938: formate--tetrahydrofolate ligase [EC:6.3.4.3]|g__Coprothermobacter.s__Coprothermobacter_proteolyticus	1532.08	286.187	0.474
K01938: formate--tetrahydrofolate ligase [EC:6.3.4.3]|unclassified	142.546	285.63	24.463
K01939: adenylosuccinate synthase [EC:6.3.4.4]	2768.32	148.142	2.42
K01939: adenylosuccinate synthase [EC:6.3.4.4]|g__Coprothermobacter.s__Coprothermobacter_proteolyticus	1303.95	34.125	0.066
K01939: adenylosuccinate synthase [EC:6.3.4.4]|g__Methanothermobacter.s__Methanothermobacter_thermautotrophicus	110.087	2.724	0.063
K01939: adenylosuccinate synthase [EC:6.3.4.4]|g__Thermacetogenium.s__Thermacetogenium_phaeum	75.126	14.561	0.492
K01939: adenylosuccinate synthase [EC:6.3.4.4]|unclassified	1279.16	96.732	1.838
K01940: argininosuccinate synthase [EC:6.3.4.5]	1432.55	254.369	4.945
K01940: argininosuccinate synthase [EC:6.3.4.5]|g__Anaerobaculum.s__Anaerobaculum_hydrogeniformans	5.076	32.811	16.394
K01940: argininosuccinate synthase [EC:6.3.4.5]|g__Anaerobaculum.s__Anaerobaculum_mobile	28.839	26.87	2.363
K01940: argininosuccinate synthase [EC:6.3.4.5]|g__Thermacetogenium.s__Thermacetogenium_phaeum	62.036	12.733	0.521
K01940: argininosuccinate synthase [EC:6.3.4.5]|unclassified	1336.6	181.956	2.857
K01945: phosphoribosylamine--glycine ligase [EC:6.3.4.13]	1133.32	47.406	0.488
K01945: phosphoribosylamine--glycine ligase [EC:6.3.4.13]|g__Coprothermobacter.s__Coprothermobacter_proteolyticus	648.643	13.998	0.055
K01945: phosphoribosylamine--glycine ligase [EC:6.3.4.13]|g__Thermacetogenium.s__Thermacetogenium_phaeum	64.895	7.007	0.274
K01945: phosphoribosylamine--glycine ligase [EC:6.3.4.13]|unclassified	419.783	26.402	0.16
K01950: NAD+ synthase (glutamine-hydrolysing) [EC:6.3.5.1]	1159.32	199.192	0.463
K01950: NAD+ synthase (glutamine-hydrolysing) [EC:6.3.5.1]|g__Coprothermobacter.s__Coprothermobacter_proteolyticus	1106.81	199.056	0.456
K01950: NAD+ synthase (glutamine-hydrolysing) [EC:6.3.5.1]|g__Thermacetogenium.s__Thermacetogenium_phaeum	52.513	0.136	0.007
K01951: GMP synthase (glutamine-hydrolysing) [EC:6.3.5.2]	2181.63	193.614	2.218
K01951: GMP synthase (glutamine-hydrolysing) [EC:6.3.5.2]|g__Coprothermobacter.s__Coprothermobacter_proteolyticus	1118.33	90.347	0.205
K01951: GMP synthase (glutamine-hydrolysing) [EC:6.3.5.2]|g__Thermacetogenium.s__Thermacetogenium_phaeum	52.084	10.682	0.52
K01951: GMP synthase (glutamine-hydrolysing) [EC:6.3.5.2]|unclassified	1011.21	92.585	1.961
K01952: phosphoribosylformylglycinamidine synthase [EC:6.3.5.3]	22276.8	1618.51	3.385
K01952: phosphoribosylformylglycinamidine synthase [EC:6.3.5.3]|g__Anaerobaculum.s__Anaerobaculum_mobile	5.03	0.136	0.069
K01952: phosphoribosylformylglycinamidine synthase [EC:6.3.5.3]|g__Coprothermobacter.s__Coprothermobacter_proteolyticus	18092.2	1518.81	0.292
K01952: phosphoribosylformylglycinamidine synthase [EC:6.3.5.3]|g__Methanothermobacter.s__Methanothermobacter_thermautotrophicus	1242.85	4.45	0.09
K01952: phosphoribosylformylglycinamidine synthase [EC:6.3.5.3]|g__Thermacetogenium.s__Thermacetogenium_phaeum	897.748	40.963	2.416
K01952: phosphoribosylformylglycinamidine synthase [EC:6.3.5.3]|unclassified	2038.96	54.149	1.202
K01953: asparagine synthase (glutamine-hydrolysing) [EC:6.3.5.4]	74.017	5.915	0.282
K01953: asparagine synthase (glutamine-hydrolysing) [EC:6.3.5.4]|g__Thermacetogenium.s__Thermacetogenium_phaeum	74.017	5.915	0.282
K01955: carbamoyl-phosphate synthase large subunit [EC:6.3.5.5]	1108.36	42.287	1.023
K01955: carbamoyl-phosphate synthase large subunit [EC:6.3.5.5]|g__Anaerobaculum.s__Anaerobaculum_mobile	12.54	4.274	0.865
K01955: carbamoyl-phosphate synthase large subunit [EC:6.3.5.5]|unclassified	1095.82	38.013	0.159
K01956: carbamoyl-phosphate synthase small subunit [EC:6.3.5.5]	659.602	90.363	0.415
K01956: carbamoyl-phosphate synthase small subunit [EC:6.3.5.5]|g__Thermacetogenium.s__Thermacetogenium_phaeum	55.341	0.136	0.006
K01956: carbamoyl-phosphate synthase small subunit [EC:6.3.5.5]|unclassified	604.262	90.227	0.409
K01959: pyruvate carboxylase subunit A [EC:6.4.1.1]	735.817	13.908	0.117
K01959: pyruvate carboxylase subunit A [EC:6.4.1.1]|g__Methanothermobacter.s__Methanothermobacter_thermautotrophicus	84.955	5.846	0.175
K01959: pyruvate carboxylase subunit A [EC:6.4.1.1]|unclassified	650.862	8.062	0.04
K01960: pyruvate carboxylase subunit B [EC:6.4.1.1]	1024.2	36.424	0.228
K01960: pyruvate carboxylase subunit B [EC:6.4.1.1]|unclassified	1024.2	36.424	0.228
K01961: acetyl-CoA carboxylase, biotin carboxylase subunit [EC:6.4.1.2 6.3.4.14]	42.96	2.098	0.22
K01961: acetyl-CoA carboxylase, biotin carboxylase subunit [EC:6.4.1.2 6.3.4.14]|g__Thermacetogenium.s__Thermacetogenium_phaeum	24.738	1.961	0.201
K01961: acetyl-CoA carboxylase, biotin carboxylase subunit [EC:6.4.1.2 6.3.4.14]|unclassified	18.222	0.136	0.019
K01962: acetyl-CoA carboxylase carboxyl transferase subunit alpha [EC:6.4.1.2]	39.282	6.043	0.521
K01962: acetyl-CoA carboxylase carboxyl transferase subunit alpha [EC:6.4.1.2]|g__Thermacetogenium.s__Thermacetogenium_phaeum	19.844	5.77	0.738
K01962: acetyl-CoA carboxylase carboxyl transferase subunit alpha [EC:6.4.1.2]|unclassified	19.438	0.273	0.074
K01963: acetyl-CoA carboxylase carboxyl transferase subunit beta [EC:6.4.1.2]	67.728	11.81	0.573
K01963: acetyl-CoA carboxylase carboxyl transferase subunit beta [EC:6.4.1.2]|g__Thermacetogenium.s__Thermacetogenium_phaeum	42.471	11.537	0.689
K01963: acetyl-CoA carboxylase carboxyl transferase subunit beta [EC:6.4.1.2]|unclassified	25.257	0.273	0.055
K01966: propionyl-CoA carboxylase beta chain [EC:6.4.1.3]	1320.54	1007.28	1.986
K01966: propionyl-CoA carboxylase beta chain [EC:6.4.1.3]|g__Coprothermobacter.s__Coprothermobacter_proteolyticus	1311.34	1007.14	1.948
K01966: propionyl-CoA carboxylase beta chain [EC:6.4.1.3]|unclassified	9.198	0.136	0.038
K01971: bifunctional non-homologous end joining protein LigD [EC:6.5.1.1]	112.472	15.933	0.601
K01971: bifunctional non-homologous end joining protein LigD [EC:6.5.1.1]|g__Thermacetogenium.s__Thermacetogenium_phaeum	95.544	15.797	0.679
K01971: bifunctional non-homologous end joining protein LigD [EC:6.5.1.1]|unclassified	16.928	0.136	0.02
K01972: DNA ligase (NAD+) [EC:6.5.1.2]	1473.18	103.179	0.895
K01972: DNA ligase (NAD+) [EC:6.5.1.2]|g__Coprothermobacter.s__Coprothermobacter_proteolyticus	1396.47	84.661	0.154
K01972: DNA ligase (NAD+) [EC:6.5.1.2]|g__Thermacetogenium.s__Thermacetogenium_phaeum	65.691	18.382	0.71
K01972: DNA ligase (NAD+) [EC:6.5.1.2]|unclassified	11.017	0.136	0.031
K01974: RNA 3'-terminal phosphate cyclase	76.042	2.754	0.092
K01974: RNA 3'-terminal phosphate cyclase|g__Methanothermobacter.s__Methanothermobacter_thermautotrophicus	76.042	2.754	0.092
K01975: 2'-5' RNA ligase	1121.31	25.864	0.173
K01975: 2'-5' RNA ligase|g__Coprothermobacter.s__Coprothermobacter_proteolyticus	1109.26	25.591	0.059
K01975: 2'-5' RNA ligase|g__Thermacetogenium.s__Thermacetogenium_phaeum	6.205	0.136	0.056
K01975: 2'-5' RNA ligase|unclassified	5.844	0.136	0.059
K01989: putative ABC transport system substrate-binding protein	122.492	24.029	0.498
K01989: putative ABC transport system substrate-binding protein|g__Thermacetogenium.s__Thermacetogenium_phaeum	72.632	23.893	0.834
K01989: putative ABC transport system substrate-binding protein|unclassified	49.86	0.136	0.007
K01990: ABC-2 type transport system ATP-binding protein	3545.26	196.203	6.323
K01990: ABC-2 type transport system ATP-binding protein|g__Anaerobaculum.s__Anaerobaculum_hydrogeniformans	26.722	4.126	0.392
K01990: ABC-2 type transport system ATP-binding protein|g__Anaerobaculum.s__Anaerobaculum_mobile	10.066	4.375	2.402
K01990: ABC-2 type transport system ATP-binding protein|g__Coprothermobacter.s__Coprothermobacter_proteolyticus	1503.12	29.973	0.051
K01990: ABC-2 type transport system ATP-binding protein|g__Methanothermobacter.s__Methanothermobacter_thermautotrophicus	48.021	0.136	0.007
K01990: ABC-2 type transport system ATP-binding protein|g__Thermacetogenium.s__Thermacetogenium_phaeum	337.725	48.578	2.15
K01990: ABC-2 type transport system ATP-binding protein|unclassified	1619.6	109.013	4.206
K01992: ABC-2 type transport system permease protein	3926.27	194.286	3.352
K01992: ABC-2 type transport system permease protein|g__Anaerobaculum.s__Anaerobaculum_hydrogeniformans	17.542	23.361	3.378
K01992: ABC-2 type transport system permease protein|g__Anaerobaculum.s__Anaerobaculum_mobile	13.188	0.136	0.026
K01992: ABC-2 type transport system permease protein|g__Coprothermobacter.s__Coprothermobacter_proteolyticus	1452.63	27.48	0.048
K01992: ABC-2 type transport system permease protein|g__Methanothermobacter.s__Methanothermobacter_thermautotrophicus	203.246	2.559	0.074
K01992: ABC-2 type transport system permease protein|g__Thermacetogenium.s__Thermacetogenium_phaeum	123.328	3.125	0.132
K01992: ABC-2 type transport system permease protein|unclassified	2116.34	137.626	1.645
K01993: HlyD family secretion protein	59.107	2.817	0.121
K01993: HlyD family secretion protein|g__Thermacetogenium.s__Thermacetogenium_phaeum	59.107	2.817	0.121
K01995: branched-chain amino acid transport system ATP-binding protein	764.36	252.616	12.77
K01995: branched-chain amino acid transport system ATP-binding protein|g__Anaerobaculum.s__Anaerobaculum_mobile	35.529	14.725	1.771
K01995: branched-chain amino acid transport system ATP-binding protein|g__Coprothermobacter.s__Coprothermobacter_proteolyticus	445.482	10.258	0.058
K01995: branched-chain amino acid transport system ATP-binding protein|g__Thermacetogenium.s__Thermacetogenium_phaeum	148.886	204.815	8.637
K01995: branched-chain amino acid transport system ATP-binding protein|unclassified	134.463	22.818	3.232
K01996: branched-chain amino acid transport system ATP-binding protein	640.631	56.293	4.522
K01996: branched-chain amino acid transport system ATP-binding protein|g__Anaerobaculum.s__Anaerobaculum_mobile	35.977	18.796	2.56
K01996: branched-chain amino acid transport system ATP-binding protein|g__Coprothermobacter.s__Coprothermobacter_proteolyticus	454.867	17.378	0.097
K01996: branched-chain amino acid transport system ATP-binding protein|g__Thermacetogenium.s__Thermacetogenium_phaeum	69.454	6.439	0.235
K01996: branched-chain amino acid transport system ATP-binding protein|unclassified	80.334	13.68	1.971
K01997: branched-chain amino acid transport system permease protein	876.672	184.05	8.264
K01997: branched-chain amino acid transport system permease protein|g__Anaerobaculum.s__Anaerobaculum_hydrogeniformans	86.153	94.355	6.091
K01997: branched-chain amino acid transport system permease protein|g__Anaerobaculum.s__Anaerobaculum_mobile	41.338	33.453	8.341
K01997: branched-chain amino acid transport system permease protein|g__Coprothermobacter.s__Coprothermobacter_proteolyticus	520.589	9.959	0.049
K01997: branched-chain amino acid transport system permease protein|g__Thermacetogenium.s__Thermacetogenium_phaeum	181.724	33.527	0.997
K01997: branched-chain amino acid transport system permease protein|unclassified	46.868	12.757	1.656
K01998: branched-chain amino acid transport system permease protein	844.158	116.684	7.631
K01998: branched-chain amino acid transport system permease protein|g__Anaerobaculum.s__Anaerobaculum_mobile	43.853	41.355	434.532
K01998: branched-chain amino acid transport system permease protein|g__Coprothermobacter.s__Coprothermobacter_proteolyticus	521.437	20.023	0.097
K01998: branched-chain amino acid transport system permease protein|g__Thermacetogenium.s__Thermacetogenium_phaeum	145.503	41.566	1.42
K01998: branched-chain amino acid transport system permease protein|unclassified	133.366	13.74	1.482
K01999: branched-chain amino acid transport system substrate-binding protein	391.91	691.906	51.494
K01999: branched-chain amino acid transport system substrate-binding protein|g__Anaerobaculum.s__Anaerobaculum_hydrogeniformans	27.002	46.052	4.326
K01999: branched-chain amino acid transport system substrate-binding protein|g__Anaerobaculum.s__Anaerobaculum_mobile	73.494	177.661	32.688
K01999: branched-chain amino acid transport system substrate-binding protein|g__Thermacetogenium.s__Thermacetogenium_phaeum	118.609	111.665	4.661
K01999: branched-chain amino acid transport system substrate-binding protein|unclassified	172.806	356.53	1610.11
K02000: glycine betaine/proline transport system ATP-binding protein [EC:3.6.3.32]	40.223	9.096	0.574
K02000: glycine betaine/proline transport system ATP-binding protein [EC:3.6.3.32]|g__Anaerobaculum.s__Anaerobaculum_hydrogeniformans	28.067	8.96	0.81
K02000: glycine betaine/proline transport system ATP-binding protein [EC:3.6.3.32]|g__Anaerobaculum.s__Anaerobaculum_mobile	12.156	0.136	0.028
K02001: glycine betaine/proline transport system permease protein	28.632	68.734	6.089
K02001: glycine betaine/proline transport system permease protein|g__Anaerobaculum.s__Anaerobaculum_hydrogeniformans	18.49	25.178	3.454
K02001: glycine betaine/proline transport system permease protein|g__Anaerobaculum.s__Anaerobaculum_mobile	10.143	43.556	10.892
K02002: glycine betaine/proline transport system substrate-binding protein	27.106	16.898	1.581
K02002: glycine betaine/proline transport system substrate-binding protein|g__Anaerobaculum.s__Anaerobaculum_hydrogeniformans	18.029	14.205	1.998
K02002: glycine betaine/proline transport system substrate-binding protein|g__Anaerobaculum.s__Anaerobaculum_mobile	9.077	2.694	0.753
K02003: NO_NAME	3379.28	172.356	2.2
K02003: NO_NAME|g__Anaerobaculum.s__Anaerobaculum_mobile	15.212	2.292	0.382
K02003: NO_NAME|g__Coprothermobacter.s__Coprothermobacter_proteolyticus	1352.43	61.51	0.115
K02003: NO_NAME|g__Thermacetogenium.s__Thermacetogenium_phaeum	91.91	18.674	1.216
K02003: NO_NAME|unclassified	1919.72	89.88	1.466
K02004: NO_NAME	2583.04	85.066	1.628
K02004: NO_NAME|g__Anaerobaculum.s__Anaerobaculum_hydrogeniformans	49.105	3.2	0.165
K02004: NO_NAME|g__Anaerobaculum.s__Anaerobaculum_mobile	3.187	0.136	0.109
K02004: NO_NAME|g__Coprothermobacter.s__Coprothermobacter_proteolyticus	1551.48	42.242	0.069
K02004: NO_NAME|g__Thermacetogenium.s__Thermacetogenium_phaeum	34.851	15.967	1.397
K02004: NO_NAME|unclassified	944.418	23.521	0.074
K02005: HlyD family secretion protein	121.652	13.442	0.903
K02005: HlyD family secretion protein|g__Anaerobaculum.s__Anaerobaculum_mobile	9.908	1.223	0.313
K02005: HlyD family secretion protein|g__Thermacetogenium.s__Thermacetogenium_phaeum	96.701	11.946	0.663
K02005: HlyD family secretion protein|unclassified	15.043	0.273	0.098
K02006: cobalt/nickel transport system ATP-binding protein	666.824	44.363	1.261
K02006: cobalt/nickel transport system ATP-binding protein|g__Methanothermobacter.s__Methanothermobacter_thermautotrophicus	65.724	3.054	0.118
K02006: cobalt/nickel transport system ATP-binding protein|g__Thermacetogenium.s__Thermacetogenium_phaeum	140.932	15.22	0.553
K02006: cobalt/nickel transport system ATP-binding protein|unclassified	460.169	26.089	0.59
K02007: cobalt/nickel transport system permease protein	982.274	137.598	4.12
K02007: cobalt/nickel transport system permease protein|g__Methanothermobacter.s__Methanothermobacter_thermautotrophicus	355.128	5.183	0.121
K02007: cobalt/nickel transport system permease protein|g__Thermacetogenium.s__Thermacetogenium_phaeum	171.464	93.848	3.784
K02007: cobalt/nickel transport system permease protein|unclassified	455.682	38.568	0.215
K02008: cobalt/nickel transport system permease protein	206.778	7.62	0.302
K02008: cobalt/nickel transport system permease protein|g__Methanothermobacter.s__Methanothermobacter_thermautotrophicus	84.081	0.136	0.004
K02008: cobalt/nickel transport system permease protein|g__Thermacetogenium.s__Thermacetogenium_phaeum	122.697	7.483	0.298
K02009: cobalt/nickel transport protein	233.54	98.106	3.996
K02009: cobalt/nickel transport protein|g__Methanothermobacter.s__Methanothermobacter_thermautotrophicus	132.479	29.548	0.566
K02009: cobalt/nickel transport protein|g__Thermacetogenium.s__Thermacetogenium_phaeum	88.344	64.269	3.389
K02009: cobalt/nickel transport protein|unclassified	12.717	4.289	2.583
K02010: iron(III) transport system ATP-binding protein [EC:3.6.3.30]	48.098	16.681	210.898
K02010: iron(III) transport system ATP-binding protein [EC:3.6.3.30]|g__Anaerobaculum.s__Anaerobaculum_mobile	29.923	6.096	0.517
K02010: iron(III) transport system ATP-binding protein [EC:3.6.3.30]|unclassified	18.175	10.585	210.587
K02011: iron(III) transport system permease protein	51.662	0.273	0.013
K02011: iron(III) transport system permease protein|g__Anaerobaculum.s__Anaerobaculum_mobile	36.49	0.136	0.009
K02011: iron(III) transport system permease protein|unclassified	15.172	0.136	0.023
K02012: iron(III) transport system substrate-binding protein	46.558	0.546	1.04
K02012: iron(III) transport system substrate-binding protein|g__Anaerobaculum.s__Anaerobaculum_mobile	34.291	0.136	0.01
K02012: iron(III) transport system substrate-binding protein|unclassified	12.267	0.409	1.057
K02013: iron complex transport system ATP-binding protein [EC:3.6.3.34]	1951.9	303.731	76.719
K02013: iron complex transport system ATP-binding protein [EC:3.6.3.34]|g__Anaerobaculum.s__Anaerobaculum_mobile	2.193	3.844	74.888
K02013: iron complex transport system ATP-binding protein [EC:3.6.3.34]|g__Thermacetogenium.s__Thermacetogenium_phaeum	143.871	10.41	0.478
K02013: iron complex transport system ATP-binding protein [EC:3.6.3.34]|unclassified	1805.84	289.476	1.353
K02015: iron complex transport system permease protein	1693.01	203.025	2.414
K02015: iron complex transport system permease protein|g__Coprothermobacter.s__Coprothermobacter_proteolyticus	1231.44	109.56	0.226
K02015: iron complex transport system permease protein|g__Thermacetogenium.s__Thermacetogenium_phaeum	111.526	31.356	1.686
K02015: iron complex transport system permease protein|unclassified	350.039	62.109	0.502
K02016: iron complex transport system substrate-binding protein	1308.7	275.49	2.251
K02016: iron complex transport system substrate-binding protein|g__Coprothermobacter.s__Coprothermobacter_proteolyticus	1226.97	212.75	0.44
K02016: iron complex transport system substrate-binding protein|g__Thermacetogenium.s__Thermacetogenium_phaeum	75.68	17.863	2.19
K02016: iron complex transport system substrate-binding protein|unclassified	6.045	44.877	901.665
K02017: molybdate transport system ATP-binding protein [EC:3.6.3.29]	52.87	5.144	0.771
K02017: molybdate transport system ATP-binding protein [EC:3.6.3.29]|g__Methanothermobacter.s__Methanothermobacter_thermautotrophicus	34.106	2.567	0.191
K02017: molybdate transport system ATP-binding protein [EC:3.6.3.29]|g__Thermacetogenium.s__Thermacetogenium_phaeum	11.647	2.441	0.532
K02017: molybdate transport system ATP-binding protein [EC:3.6.3.29]|unclassified	7.117	0.136	0.049
K02018: molybdate transport system permease protein	682.533	32.885	2.554
K02018: molybdate transport system permease protein|g__Anaerobaculum.s__Anaerobaculum_mobile	17.983	5.238	0.739
K02018: molybdate transport system permease protein|g__Methanothermobacter.s__Methanothermobacter_thermautotrophicus	25.126	3.708	0.374
K02018: molybdate transport system permease protein|g__Thermacetogenium.s__Thermacetogenium_phaeum	92.239	7.572	0.292
K02018: molybdate transport system permease protein|unclassified	547.186	16.367	3.79
K02020: molybdate transport system substrate-binding protein	108.163	0.409	0.091
K02020: molybdate transport system substrate-binding protein|g__Methanothermobacter.s__Methanothermobacter_thermautotrophicus	92.058	0.136	0.004
K02020: molybdate transport system substrate-binding protein|g__Thermacetogenium.s__Thermacetogenium_phaeum	7.119	0.136	0.049
K02020: molybdate transport system substrate-binding protein|unclassified	8.986	0.136	0.039
K02025: multiple sugar transport system permease protein	5.013	0.136	0.069
K02025: multiple sugar transport system permease protein|unclassified	5.013	0.136	0.069
K02026: multiple sugar transport system permease protein	5.743	0.136	0.06
K02026: multiple sugar transport system permease protein|unclassified	5.743	0.136	0.06
K02028: polar amino acid transport system ATP-binding protein	1201	125.918	1.227
K02028: polar amino acid transport system ATP-binding protein|g__Anaerobaculum.s__Anaerobaculum_mobile	39.419	7.995	0.514
K02028: polar amino acid transport system ATP-binding protein|g__Coprothermobacter.s__Coprothermobacter_proteolyticus	1046.99	106.072	0.257
K02028: polar amino acid transport system ATP-binding protein|g__Thermacetogenium.s__Thermacetogenium_phaeum	71.116	8.487	0.303
K02028: polar amino acid transport system ATP-binding protein|unclassified	43.475	3.363	62.35
K02029: polar amino acid transport system permease protein	1538.95	237.713	1.335
K02029: polar amino acid transport system permease protein|g__Anaerobaculum.s__Anaerobaculum_mobile	13.968	0.273	0.108
K02029: polar amino acid transport system permease protein|g__Coprothermobacter.s__Coprothermobacter_proteolyticus	1404.14	204.638	0.37
K02029: polar amino acid transport system permease protein|g__Thermacetogenium.s__Thermacetogenium_phaeum	38.919	32.53	2.12
K02029: polar amino acid transport system permease protein|unclassified	81.924	0.273	0.019
K02030: polar amino acid transport system substrate-binding protein	1405.74	279.79	5.267
K02030: polar amino acid transport system substrate-binding protein|g__Anaerobaculum.s__Anaerobaculum_mobile	2.188	2.198	2.549
K02030: polar amino acid transport system substrate-binding protein|g__Coprothermobacter.s__Coprothermobacter_proteolyticus	1332.18	202.131	0.385
K02030: polar amino acid transport system substrate-binding protein|g__Thermacetogenium.s__Thermacetogenium_phaeum	51.245	61.486	3.043
K02030: polar amino acid transport system substrate-binding protein|unclassified	20.126	13.976	1.761
K02031: peptide/nickel transport system ATP-binding protein	1658.48	1197.21	8.527
K02031: peptide/nickel transport system ATP-binding protein|g__Anaerobaculum.s__Anaerobaculum_mobile	41.906	32.415	4.307
K02031: peptide/nickel transport system ATP-binding protein|g__Coprothermobacter.s__Coprothermobacter_proteolyticus	1189.75	1109.42	2.365
K02031: peptide/nickel transport system ATP-binding protein|g__Thermacetogenium.s__Thermacetogenium_phaeum	67.821	5.613	0.281
K02031: peptide/nickel transport system ATP-binding protein|unclassified	358.998	49.762	620.147
K02032: peptide/nickel transport system ATP-binding protein	1560.85	1224.96	2.378
K02032: peptide/nickel transport system ATP-binding protein|g__Coprothermobacter.s__Coprothermobacter_proteolyticus	1338.09	1212.21	2.298
K02032: peptide/nickel transport system ATP-binding protein|g__Thermacetogenium.s__Thermacetogenium_phaeum	6.28	0.136	0.055
K02032: peptide/nickel transport system ATP-binding protein|unclassified	216.488	12.617	251.518
K02033: peptide/nickel transport system permease protein	2495.74	1275.7	177.223
K02033: peptide/nickel transport system permease protein|g__Anaerobaculum.s__Anaerobaculum_hydrogeniformans	58.718	30.763	3.343
K02033: peptide/nickel transport system permease protein|g__Anaerobaculum.s__Anaerobaculum_mobile	106.216	39.236	2.947
K02033: peptide/nickel transport system permease protein|g__Coprothermobacter.s__Coprothermobacter_proteolyticus	1458.76	1097.01	1.907
K02033: peptide/nickel transport system permease protein|g__Thermacetogenium.s__Thermacetogenium_phaeum	123.948	20.264	170.92
K02033: peptide/nickel transport system permease protein|unclassified	748.102	88.425	3.533
K02034: peptide/nickel transport system permease protein	1510.45	835.898	37.644
[truncated: 4,526 more rows]
