# Supplementary material for: A Methanogenic Consortium Was Active and Exhibited Long-Term Survival in an Extremely Acidified Thermophilic Bioreactor
Source: Front Microbiol. 2019 Nov 26;10:2757. doi: 10.3389/fmicb.2019.02757 (PMC6988822; doi:10.3389/fmicb.2019.02757)
Supplement: Supplementary file 3 [file Data_Sheet_3.xlsx]

## Sheet: Sheet1
Table S7. Detailed information of the methanogenesis pathway involved enzymes and corresponding subunits
	Involved enzymes	Involved pathway	Definition	EC number	Hits (MG)	Hits (MT)	Percent (MG, ‰)	Percent (MT, ‰)	MT/MG
Fdh	fdhA	HA/SAO	glutathione-independent formaldehyde dehydrogenase	1.2.1.46	207	1	0.0856072	0.00541644	0.0632709
	FDH	HM	formate dehydrogenase	1.2.1.2	90	4	0.0372205	0.0216658	0.582092
					297	5	0.122828	0.0270822	0.220489
Fhs(FTHFS)	fhs	HA/SAO	formate--tetrahydrofolate ligase	6.3.4.3	4431	1220	1.83249	6.60806	3.60605
FolD/MTHFD	folD	HA/SAO	methylenetetrahydrofolate dehydrogenase (NADP+) / methenyltetrahydrofolate cyclohydrolase	1.5.1.5/3.5.4.9	3930	252	1.6253	1.36494	0.839812
	MTHFD1L	HA/SAO	monofunctional C1-tetrahydrofolate synthase, mitochondrial	6.3.4.3	1	0	0.000413561	0	0
	MTHFD2	HA/SAO	methylenetetrahydrofolate dehydrogenase(NAD+) / 5,10-methenyltetrahydrofolate cyclohydrolase	1.5.1.15/3.5.4.9	2	0	0.000827123	0	0
	MTHFD	HA/SAO	methylenetetrahydrofolate dehydrogenase (NADP+) / methenyltetrahydrofolate cyclohydrolase / formyltetrahydrofolate synthetase	1.5.1.5/3.5.4.9/6.3.4.3	43	7	0.0177831	0.0379151	2.13208
					46	7	0.0190238	0.0379151	1.99303
MetF	metF	HA/SAO	methylenetetrahydrofolate reductase (NADPH)	1.5.1.20	1379	199	0.570301	1.07787	1.89001
Mtr	mtrA	HA/SAO/HM	tetrahydromethanopterin S-methyltransferase subunit A	2.1.1.86	2541	193	1.05086	1.04537	0.99478
	mtrB	HA/SAO/HM	tetrahydromethanopterin S-methyltransferase subunit B	2.1.1.86	807	85	0.333744	0.460398	1.37949
	mtrC	HA/SAO/HM	tetrahydromethanopterin S-methyltransferase subunit C	2.1.1.86	1752	216	0.724559	1.16995	1.61471
	mtrD	HA/SAO/HM	tetrahydromethanopterin S-methyltransferase subunit D	2.1.1.86	1604	148	0.663352	0.801634	1.20846
	mtrE	HA/SAO/HM	tetrahydromethanopterin S-methyltransferase subunit E	2.1.1.86	1602	237	0.662525	1.2837	1.93758
	mtrF	HA/SAO/HM	tetrahydromethanopterin S-methyltransferase subunit F	2.1.1.86	587	101	0.242761	0.547061	2.2535
	mtrG	HA/SAO/HM	tetrahydromethanopterin S-methyltransferase subunit G	2.1.1.86	672	123	0.277913	0.666223	2.39723
	mtrH	HA/SAO/HM	tetrahydromethanopterin S-methyltransferase subunit H	2.1.1.86	3963	735	1.63894	3.98109	2.42906
					13528	1838	5.59466	9.95542	1.77945
CODH/ACS	CODH-ACSA	HA/SAO	carbon monoxide dehydrogenase / acetyl-CoA synthase subunit alpha	1.2.7.4/1.2.99.2/2.3.1.169	958	543	0.396192	2.94113	7.4235
	CODH-ACSB	HA/SAO	carbon monoxide dehydrogenase / acetyl-CoA synthase subunit beta	1.2.7.4/1.2.99.2/2.3.1.169	579	356	0.239452	1.92825	8.05278
					1537	899	0.635644	4.86938	7.66055
Pta	pta	HA/SAO	phosphate acetyltransferase	2.3.1.8	1860	950	0.769224	5.14562	6.68937
Ack	ackA	HA/SAO	acetate kinase	2.7.2.1	4677	1505	1.93423	8.15175	4.21447
Fwd/Fmd	fwdA, fmdA	HM	formylmethanofuran dehydrogenase subunit A	1.2.99.5	5159	81	2.13356	0.438732	0.205633
	fwdB, fmdB	HM	formylmethanofuran dehydrogenase subunit B	1.2.99.5	4116	174	1.70222	0.942461	0.553666
	fwdC, fmdC	HM	formylmethanofuran dehydrogenase subunit C	1.2.99.5	3428	23	1.41769	0.124578	0.0878742
	fwdD, fmdD	HM	formylmethanofuran dehydrogenase subunit D	1.2.99.5	1542	44	0.637712	0.238324	0.373717
	fmdE	HM	formylmethanofuran dehydrogenase subunit E	1.2.99.5	2166	292	0.895774	1.5816	1.76563
	fwdF, fmdF	HM	formylmethanofuran dehydrogenase subunit F	1.2.99.5	2817	29	1.165	0.157077	0.13483
	fwdG	HM	formylmethanofuran dehydrogenase subunit G	1.2.99.5	721	51	0.298178	0.276239	0.926423
	fwdH	HM	formylmethanofuran dehydrogenase subunit H	1.2.99.5	74	5	0.0306035	0.0270822	0.884937
					20023	699	8.28074	3.78609	0.457217
Ftr	ftr	HM	formylmethanofuran--tetrahydromethanopterin N-formyltransferase	2.3.1.101	2983	98	1.23365	0.530811	0.430276
Mch	mch	HM	methenyltetrahydromethanopterin cyclohydrolase	3.5.4.27	2225	51	0.920174	0.276239	0.300203
Mtd/Hmd	mtd	HM	methylenetetrahydromethanopterin dehydrogenase	1.5.99.9	2375	242	0.982208	1.31078	1.33452
	hmd	HM	5,10-methenyltetrahydromethanopterin hydrogenase	1.12.98.2	1504	42	0.621996	0.227491	0.365743
					3879	284	1.6042	1.53827	0.958899
Mer	mer	HM	coenzyme F420-dependent N5,N10-methenyltetrahydromethanopterin reductase	1.5.99.11	2360	435	0.976005	2.35615	2.41408
Mcr	mcrA	HM	methyl-coenzyme M reductase alpha subunit	2.8.4.1	2996	1963	1.23903	10.6325	8.58129
	mcrB	HM	methyl-coenzyme M reductase beta subunit	2.8.4.1	4435	2993	1.83414	16.2114	8.83868
	mcrC	HM	methyl-coenzyme M reductase subunit C	2.8.4.1	1225	738	0.506613	3.99734	7.89032
	mcrD	HM	methyl-coenzyme M reductase subunit D	2.8.4.1	1154	791	0.47725	4.28441	8.97728
	mcrG	HM	methyl-coenzyme M reductase gamma subunit	2.8.4.1	2161	1160	0.893706	6.28307	7.03036
					11971	7645	4.95074	41.4087	8.36414
Hdr/Mvh/Vhu/Vhc	hdrA	HM/AM	heterodisulfide reductase subunit A	1.8.98.1	10284	622	4.25306	3.36903	0.792141
	hdrB	HM/AM	heterodisulfide reductase subunit B	1.8.98.1	2460	183	1.01736	0.991209	0.974294
	hdrC	HM/AM	heterodisulfide reductase subunit C	1.8.98.1	1289	48	0.533081	0.259989	0.487711
	hdrD	HM/AM	heterodisulfide reductase subunit D	1.8.98.1	1053	339	0.43548	1.83617	4.21644
	hdrE	HM/AM	heterodisulfide reductase subunit E	1.8.98.1	563	262	0.232835	1.41911	6.09491
	mvhA, vhuA, vhcA	HM	F420-non-reducing hydrogenase subunit A	1.12.99.-	1212	43	0.501236	0.232907	0.464665
	mvhD, vhuD, vhcD	HM	F420-non-reducing hydrogenase iron-sulfur subunit D	1.12.99.-	1025	36	0.4239	0.194992	0.459995
	mvhG, vhuG, vhcG	HM	F420-non-reducing hydrogenase subunit G	1.12.99.-	1119	23	0.462775	0.124578	0.269198
	vhoA	AM	F420-nonreducing hydrogenase I, large subunit	1.12.2.-	1681	225	0.695197	1.2187	1.75303
	vhoC	AM	F420-nonreducing hydrogenase I, cytochrome b subunit	1.12.2.-	897	106	0.370965	0.574143	1.5477
	vhoG	AM	F420-nonreducing hydrogenase I	1.12.2.-	1277	141	0.528118	0.763718	1.44611
					22860	2028	9.45401	10.9845	1.16189
Frh	frhA	HM	coenzyme F420 hydrogenase alpha subunit	1.12.98.1	3604	242	1.49048	1.31078	0.879437
	frhB	HM	coenzyme F420 hydrogenase beta subunit	1.12.98.1	4504	191	1.86268	1.03454	0.555404
	frhD	HM	coenzyme F420 hydrogenase delta subunit		789	33	0.3263	0.178743	0.547786
	frhG	HM	coenzyme F420 hydrogenase gamma subunit	1.12.98.1	1626	70	0.672451	0.379151	0.563835
					10523	536	4.35191	2.90321	0.667113
Nha	nhaA	HM	Na+:H+ antiporter, NhaA family		5	0	0.00206781	0	0
	nhaC	HM	Na+:H+ antiporter, NhaC family		357	197	0.147641	1.06704	7.22724
					362	197	0.149709	1.06704	7.12741
Eha/Ehb	ehaA	HM	energy-converting hydrogenase A subunit A		20	1	0.00827123	0.00541644	0.654854
	ehaB	HM	energy-converting hydrogenase A subunit B		251	1	0.103804	0.00541644	0.0521796
	ehaC	HM	energy-converting hydrogenase A subunit C		68	0	0.0281222	0	0
	ehaD	HM	energy-converting hydrogenase A subunit D		8	0	0.00330849	0	0
	ehaE	HM	energy-converting hydrogenase A subunit E		58	2	0.0239866	0.0108329	0.451623
	ehaF	HM	energy-converting hydrogenase A subunit F		134	0	0.0554172	0	0
	ehaG	HM	energy-converting hydrogenase A subunit G		239	4	0.0988412	0.0216658	0.219198
	ehaH	HM	energy-converting hydrogenase A subunit H		153	2	0.0632749	0.0108329	0.171204
	ehaI	HM	energy-converting hydrogenase A subunit I		27	0	0.0111662	0	0
	ehaJ	HM	energy-converting hydrogenase A subunit J		416	3	0.172042	0.0162493	0.09445
	ehaK	HM	energy-converting hydrogenase A subunit K		25	0	0.010339	0	0
	ehaL	HM	energy-converting hydrogenase A subunit L		31	0	0.0128204	0	0
	ehaM	HM	energy-converting hydrogenase A subunit M		35	0	0.0144746	0	0
	ehaN	HM	energy-converting hydrogenase A subunit N		245	3	0.101323	0.0162493	0.160372
	ehaO	HM	energy-converting hydrogenase A subunit O		540	6	0.223323	0.0324987	0.145523
	ehbA	HM	energy-converting hydrogenase B subunit A		44	0	0.0181967	0	0
	ehbB	HM	energy-converting hydrogenase B subunit B		35	2	0.0144746	0.0108329	0.748404
	ehbC	HM	energy-converting hydrogenase B subunit C		47	0	0.0194374	0	0
	ehbD	HM	energy-converting hydrogenase B subunit D		218	4	0.0901564	0.0216658	0.240313
	ehbE	HM	energy-converting hydrogenase B subunit E		116	0	0.0479731	0	0
	ehbF	HM	energy-converting hydrogenase B subunit F		614	6	0.253927	0.0324987	0.127984
	ehbG	HM	energy-converting hydrogenase B subunit G		25	0	0.010339	0	0
	ehbH	HM	energy-converting hydrogenase B subunit H		113	0	0.0467324	0	0
	ehbI	HM	energy-converting hydrogenase B subunit I		300	3	0.124068	0.0162493	0.130971
	ehbJ	HM	energy-converting hydrogenase B subunit J		52	0	0.0215052	0	0
	ehbK	HM	energy-converting hydrogenase B subunit K		434	1	0.179486	0.00541644	0.0301776
	ehbL	HM	energy-converting hydrogenase B subunit L		342	0	0.141438	0	0
	ehbM	HM	energy-converting hydrogenase B subunit M		374	1	0.154672	0.00541644	0.0350189
	ehbN	HM	energy-converting hydrogenase B subunit N		1022	14	0.42266	0.0758302	0.179412
	ehbO	HM	energy-converting hydrogenase B subunit O		315	0	0.130272	0	0
	ehbP	HM	energy-converting hydrogenase B subunit P		63	0	0.0260544	0	0
	ehbQ	HM	energy-converting hydrogenase B subunit Q		294	0	0.121587	0	0
					6658	53	2.75349	0.287071	0.104257
Ech	echA	AM	ech hydrogenase subunit A		967	192	0.399914	1.03996	2.60045
	echB	AM	ech hydrogenase subunit B		411	66	0.169974	0.357485	2.10318
	echC	AM	ech hydrogenase subunit C		624	100	0.258062	0.541644	2.09889
	echD	AM	ech hydrogenase subunit D		216	38	0.0893292	0.205825	2.30411
	echE	AM	ech hydrogenase subunit E		840	186	0.347392	1.00746	2.90007
	echF	AM	ech hydrogenase subunit F		170	78	0.0703054	0.422483	6.00925
					3228	660	1.33498	3.57485	2.67784
Cdh	cdhA	AM	acetyl-CoA decarbonylase/synthase complex subunit alpha	1.2.99.2	3544	900	1.46566	4.8748	3.32601
	cdhB	AM	acetyl-CoA decarbonylase/synthase complex subunit epsilon		717	223	0.296523	1.20787	4.07343
	cdhC	AM	acetyl-CoA decarbonylase/synthase complex subunit beta	2.3.1.-	1719	482	0.710912	2.61073	3.67236
	cdhD	AM	acetyl-CoA decarbonylase/synthase complex subunit delta	2.1.1.245	2339	562	0.96732	3.04404	3.14688
	cdhE	AM	acetyl-CoA decarbonylase/synthase complex subunit gamma	2.1.1.245	2308	828	0.9545	4.48482	4.6986
					10627	2995	4.39492	16.2222	3.69114
ATPase	ATP1A	HA/SAO/HM/AM	sodium/potassium-transporting ATPase subunit alpha	3.6.3.9	194	4	0.0802309	0.0216658	0.270043
	ATP2A	HA/SAO/HM/AM	Ca2+ transporting ATPase, sarcoplasmic/endoplasmic reticulum	3.6.3.8	17	0	0.00703054	0	0
	ATP2B	HA/SAO/HM/AM	Ca2+ transporting ATPase, plasma membrane	3.6.3.8	2	0	0.000827123	0	0
	ATPF0A	HA/SAO/HM/AM	atpB; F-type H+-transporting ATPase subunit a	3.6.3.14	2001	52	0.827536	0.281655	0.340354
	ATPF0B	HA/SAO/HM/AM	atpF; F-type H+-transporting ATPase subunit b	3.6.3.14	1888	25	0.780804	0.135411	0.173425
	ATPF0C	HA/SAO/HM/AM	atpE; F-type H+-transporting ATPase subunit c	3.6.3.14	1191	75	0.492552	0.406233	0.824753
	ATPF1A	HA/SAO/HM/AM	atpA; F-type H+-transporting ATPase subunit alpha	3.6.3.14	5540	154	2.29113	0.834132	0.36407
	ATPF1B	HA/SAO/HM/AM	atpD; F-type H+-transporting ATPase subunit beta	3.6.3.14	6045	345	2.49998	1.86867	0.747476
	ATPF1D	HA/SAO/HM/AM	atpH; F-type H+-transporting ATPase subunit delta	3.6.3.14	36	3	0.0148882	0.0162493	1.09142
	ATPF1E	HA/SAO/HM/AM	atpC; F-type H+-transporting ATPase subunit epsilon	3.6.3.14	1326	43	0.548382	0.232907	0.424717
	ATPF1G	HA/SAO/HM/AM	atpG; F-type H+-transporting ATPase subunit gamma	3.6.3.14	2056	43	0.850282	0.232907	0.273917
	ATPVA	HA/SAO/HM/AM	ntpA; V-type H+-transporting ATPase subunit A	3.6.3.14	8243	1177	3.40899	6.37515	1.8701
	ATPVB	HA/SAO/HM/AM	ntpB; V-type H+-transporting ATPase subunit B	3.6.3.14	7321	938	3.02768	5.08062	1.67806
	ATPVC	HA/SAO/HM/AM	ntpC; V-type H+-transporting ATPase subunit C	3.6.3.14	1682	157	0.69561	0.850382	1.2225
	ATPVD	HA/SAO/HM/AM	ntpD; V-type H+-transporting ATPase subunit D	3.6.3.14	2408	437	0.995856	2.36699	2.37684
	ATPVE	HA/SAO/HM/AM	ntpE; V-type H+-transporting ATPase subunit E	3.6.3.14	1098	216	0.45409	1.16995	2.57647
	ATPVF	HA/SAO/HM/AM	ntpF; V-type H+-transporting ATPase subunit F	3.6.3.14	378	45	0.156326	0.24374	1.55918
	ATPVI	HA/SAO/HM/AM	ntpI; V-type H+-transporting ATPase subunit I	3.6.3.14	5120	1626	2.11743	8.80714	4.15934
	ATPVK	HA/SAO/HM/AM	ntpK; V-type H+-transporting ATPase subunit K	3.6.3.14	1270	364	0.525223	1.97159	3.75381
	ATPeF1A, ATP5A1	HA/SAO/HM/AM	F-type H+-transporting ATPase subunit alpha	3.6.3.14	1	1	0.000413561	0.00541644	13.0971
	ATPeF1B, ATP5B	HA/SAO/HM/AM	F-type H+-transporting ATPase subunit beta	3.6.3.14	56	3	0.0231594	0.0162493	0.701629
	ATPeVB, ATP6B1	HA/SAO/HM/AM	V-type H+-transporting ATPase subunit B	3.6.3.14	6	0	0.00248137	0	0
		HA/SAO/HM/AM	H+/K+-exchanging ATPase	3.6.3.10	490	20	0.202645	0.108329	0.534574
		HA/SAO/HM/AM	H+-transporting ATPase	3.6.3.6	147	1	0.0607935	0.00541644	0.0890957
	NSF	HA/SAO/HM/AM	vesicle-fusing ATPase	3.6.4.6	570	8	0.23573	0.0433315	0.183819
	VCP, CDC48	HA/SAO/HM/AM	transitional endoplasmic reticulum ATPase		9950	468	4.11494	2.5349	0.616023
	kdpA	HA/SAO/HM/AM	K+-transporting ATPase ATPase A chain	3.6.3.12	38	0	0.0157153	0	0
	kdpB	HA/SAO/HM/AM	K+-transporting ATPase ATPase B chain	3.6.3.12	17	2	0.00703054	0.0108329	1.54083
	kdpC	HA/SAO/HM/AM	K+-transporting ATPase ATPase C chain	3.6.3.12	15	0	0.00620342	0	0
	mpa	HA/SAO/HM/AM	proteasome-associated ATPase		3	0	0.00124068	0	0
					59109	6208	24.4452	33.6253	1.37554
